# Supplementary material for: Three Immune-Related Prognostic mRNAs as Therapeutic Targets for Pancreatic Cancer
Source: Front Med (Lausanne). 2021 Apr 1;8:649326. doi: 10.3389/fmed.2021.649326 (PMC8047149; doi:10.3389/fmed.2021.649326)
Supplement: Supplementary Table 1 — One thousand seven hundred and thirty-seven abnormally expressed genes in pancreatic cancer. [file Table_1.XLSX]

## Sheet: Sheet1
Gene	conMean	treatMean	logFC	pValue	fdr
CTRB2	13.6128	4.70337	-8.9094	5.18838e-57	4.83533e-56
CTRL	8.99792	0.306248	-8.69167	1.32488e-57	2.07539e-56
CLPS	13.7131	5.05718	-8.65594	9.85507e-49	2.90118e-48
FP236383.3	8.58734	0.0021859	-8.58515	3.47321e-61	3.58412e-59
AMY2A	11.3561	2.7934	-8.56273	1.76927e-50	5.86623e-50
FP236383.2	8.58734	0.028215	-8.55912	1.54329e-66	5.62688e-64
CELA3B	12.2816	3.78334	-8.49825	5.58219e-52	2.1062e-51
EEF1G	8.76307	0.279444	-8.48362	1.19095e-57	2.07539e-56
AC009078.2	10.5277	2.06965	-8.45808	4.84051e-57	4.59123e-56
CPA1	13.5076	5.07712	-8.43051	5.07494e-47	1.36085e-46
FP671120.4	8.58734	0.228735	-8.3586	1.20294e-57	2.07539e-56
AL049839.2	8.88662	0.614203	-8.27241	1.22533e-57	2.07539e-56
XBP1	8.27169	0	-8.27169	1.02473e-66	3.91777e-64
PRSS1	14.345	6.07494	-8.27003	1.88822e-53	8.33939e-53
CELA2A	11.6831	3.45619	-8.22692	7.15613e-46	1.81905e-45
CTRB1	13.4815	5.28293	-8.19856	2.44039e-52	9.53179e-52
GP2	12.386	4.24133	-8.14466	9.08469e-55	4.74559e-54
PNLIPRP1	10.4814	2.35496	-8.12648	1.33775e-56	1.07095e-55
RNA5-8SN3	8.07754	0	-8.07754	4.16859e-66	1.13208e-63
RNA5-8SN2	8.07754	0.00166992	-8.07587	9.54363e-66	2.50954e-63
RNA5-8SN1	8.07754	0.00347536	-8.07406	2.12727e-65	5.19418e-63
CELA3A	13.5584	5.54835	-8.01009	2.07718e-46	5.40711e-46
CPB1	12.6109	4.63365	-7.97725	1.97352e-47	5.40654e-47
REG1B	11.8885	3.94821	-7.94034	4.91485e-49	1.47532e-48
AC004057.1	8.0436	0.120753	-7.92284	7.67513e-58	2.07539e-56
CTRC	11.5946	3.67369	-7.92087	2.4463e-52	9.5527e-52
CEL	12.2097	4.36077	-7.84888	6.77728e-50	2.15431e-49
PLA2G1B	12.5354	4.78636	-7.74905	1.52451e-45	3.83246e-45
RN7SL1	7.47217	0	-7.47217	1.0299e-66	3.91777e-64
AMY2B	9.4592	2.10672	-7.35249	4.55031e-53	1.91987e-52
SYCN	10.9469	3.607	-7.33986	4.19297e-44	9.94535e-44
PNLIP	12.4162	5.36633	-7.04984	6.41225e-28	1.03463e-27
CPA2	11.3283	4.31518	-7.01309	1.30108e-43	3.03013e-43
RBPJL	8.01842	1.11154	-6.90688	7.26322e-56	4.74204e-55
CELP	7.38371	0.520228	-6.86348	2.88972e-57	3.07541e-56
AQP12B	7.096	0.297249	-6.79876	1.60793e-57	2.15024e-56
SERPINA3	7.96096	1.20222	-6.75874	1.31458e-57	2.07539e-56
CUZD1	9.14867	2.53794	-6.61072	1.778e-50	5.89401e-50
CELA2B	9.2319	2.67169	-6.56022	1.23552e-44	2.99539e-44
PRSS2	14.6526	8.194	-6.45856	8.9467e-46	2.26712e-45
PNLIPRP2	9.79536	3.4089	-6.38646	1.43046e-40	3.02406e-40
RN7SL186P	7.04209	0.700785	-6.3413	1.40969e-57	2.07539e-56
EIF3C	7.14411	0.88513	-6.25898	1.20271e-57	2.07539e-56
TOMM6	6.22949	0	-6.22949	1.02969e-66	3.91777e-64
RPL17	9.85593	3.65776	-6.19817	1.15891e-57	2.07539e-56
KLK1	9.76403	3.58218	-6.18186	5.16833e-52	1.95739e-51
REG1A	13.5993	7.4552	-6.14407	3.00876e-44	7.16934e-44
AC138969.1	6.14685	0.071675	-6.07517	1.20476e-57	2.07539e-56
PDIA2	8.66422	2.60799	-6.05623	3.12398e-50	1.01783e-49
NPIPA9	6.04895	0.0159737	-6.03298	1.1465e-57	2.07539e-56
EIF4A1	7.24342	1.2639	-5.97952	1.20372e-57	2.07539e-56
RPL23AP42	8.16681	2.19733	-5.96948	1.18877e-57	2.07539e-56
SERPINI2	7.30161	1.40082	-5.90079	1.28324e-51	4.6736e-51
CBS	5.98119	0.090882	-5.89031	1.20437e-57	2.07539e-56
AQP12A	6.13376	0.273282	-5.86047	2.40689e-57	2.69762e-56
ARL6IP4	6.61226	0.876188	-5.73607	1.20326e-57	2.07539e-56
ALB	7.65522	1.92249	-5.73272	9.17782e-55	4.79277e-54
RN7SL386P	6.04494	0.341154	-5.70379	1.58298e-57	2.14286e-56
RPSAP58	5.62399	0.0467594	-5.57723	8.27661e-58	2.07539e-56
REG1CP	6.84405	1.26808	-5.57597	3.67131e-49	1.11259e-48
FGL1	6.91581	1.34292	-5.5729	7.85886e-52	2.92198e-51
GNMT	6.79747	1.23098	-5.5665	1.7535e-53	7.78271e-53
NPIPB5	5.75715	0.245471	-5.51168	1.20501e-57	2.07539e-56
RPL21P16	8.53414	3.02318	-5.51096	1.19113e-57	2.07539e-56
REG3G	8.39694	2.92381	-5.47313	2.16471e-38	4.32335e-38
AQP8	7.11943	1.72126	-5.39817	1.31418e-47	3.63344e-47
GOLGA8B	7.11101	1.79251	-5.3185	1.20418e-57	2.07539e-56
AC090498.1	9.88358	4.65249	-5.23109	1.18378e-57	2.07539e-56
BHLHA15	6.65389	1.44119	-5.21269	2.68222e-54	1.31699e-53
NOMO2	6.50704	1.3342	-5.17284	1.20453e-57	2.07539e-56
AC010618.1	5.14765	0.0180758	-5.12958	3.48058e-61	3.58412e-59
TMED11P	5.98123	0.881144	-5.10008	6.88618e-53	2.84502e-52
TMEM52	6.34925	1.25569	-5.09356	1.90237e-55	1.1383e-54
SLC39A5	7.26852	2.20033	-5.06819	2.03579e-55	1.21029e-54
AC129492.1	5.37856	0.312985	-5.06558	1.20513e-57	2.07539e-56
FXYD2	7.34952	2.30443	-5.04509	1.2465e-57	2.07539e-56
AL162151.2	6.86302	1.83428	-5.02874	2.2519e-43	5.19776e-43
PRSS3	10.1857	5.16219	-5.02348	2.1828e-50	7.19545e-50
PLIN5	5.72901	0.717123	-5.01189	2.99034e-57	3.16512e-56
BRSK2	5.5996	0.609747	-4.98985	2.10874e-57	2.46095e-56
NEAT1	9.54689	4.57762	-4.96927	1.20213e-57	2.07539e-56
NPIPA1	5.46975	0.526128	-4.94362	1.20513e-57	2.07539e-56
RPS29	9.89977	4.98752	-4.91225	1.15358e-57	2.07539e-56
AC074143.1	4.90446	0.000433028	-4.90402	4.45999e-65	1.01658e-62
ARHGDIG	5.61697	0.725832	-4.89114	5.13327e-57	4.78982e-56
SNORD3A	4.89727	0.0206414	-4.87663	1.32682e-59	1.0956e-57
RPL36A	8.91254	4.08082	-4.83173	1.18993e-57	2.07539e-56
AC124068.1	4.8245	0	-4.8245	1.03145e-66	3.91777e-64
MEG3	7.18802	2.48864	-4.69938	4.40297e-56	3.01878e-55
AC136475.3	7.58928	2.90132	-4.68796	1.57462e-55	9.57507e-55
ITIH4	4.96832	0.288612	-4.67971	2.22288e-57	2.54137e-56
GTF2IP1	4.86307	0.206222	-4.65685	1.20519e-57	2.07539e-56
AP003419.1	4.67442	0.0453491	-4.62907	1.22608e-58	8.92251e-57
AC093484.3	4.62872	0	-4.62872	1.03142e-66	3.91777e-64
U2AF1	4.7272	0.111291	-4.61591	1.20501e-57	2.07539e-56
SPSB3	5.37704	0.765619	-4.61143	1.20522e-57	2.07539e-56
GSTA2	5.94908	1.39445	-4.55463	3.9749e-52	1.52023e-51
GSTM2	5.77202	1.23535	-4.53667	1.20513e-57	2.07539e-56
NPIPB12	4.5865	0.0531957	-4.5333	1.20446e-57	2.07539e-56
POLR2J3	4.8173	0.34176	-4.47554	1.20526e-57	2.07539e-56
POLR2F	4.46984	0.0349284	-4.43491	1.20519e-57	2.07539e-56
CYB5A	7.0638	2.63702	-4.42678	1.20296e-57	2.07539e-56
AC011472.3	4.42082	0	-4.42082	1.03139e-66	3.91777e-64
TXNDC5	5.804	1.38532	-4.41868	1.24781e-57	2.07539e-56
EIF3CL	4.46242	0.0670775	-4.39534	1.20508e-57	2.07539e-56
EEF1D	8.41245	4.02119	-4.39126	1.18095e-57	2.07539e-56
RNASEK	6.56502	2.19831	-4.36671	1.20354e-57	2.07539e-56
HPN	6.6652	2.31027	-4.35493	1.80666e-55	1.08499e-54
AL136131.3	4.34748	0	-4.34748	1.03142e-66	3.91777e-64
TRAPPC5	4.54475	0.198457	-4.3463	1.20513e-57	2.07539e-56
STAG3L5P-PVRIG2P-PILRB	5.14531	0.822354	-4.32295	1.20515e-57	2.07539e-56
NPIPB3	4.62257	0.302942	-4.31963	1.20526e-57	2.07539e-56
ANKHD1	4.90132	0.5852	-4.31612	1.20519e-57	2.07539e-56
ERP27	6.83516	2.54994	-4.28522	8.568e-47	2.27398e-46
ADIRF	4.28395	0.000728933	-4.28322	2.2061e-65	5.3108e-63
NOMO3	4.76898	0.487247	-4.28173	1.20526e-57	2.07539e-56
GLS2	4.45752	0.192473	-4.26505	1.22653e-57	2.07539e-56
RPL22P1	5.89928	1.63593	-4.26335	1.26987e-57	2.07539e-56
KSR1	5.99568	1.74082	-4.25485	1.20517e-57	2.07539e-56
ECHDC2	6.86336	2.61743	-4.24592	1.20395e-57	2.07539e-56
SPINK1	12.3514	8.11956	-4.23181	3.18116e-54	1.54555e-53
BNIP3	6.76471	2.5581	-4.20661	1.10256e-56	9.02195e-56
AC092979.1	5.06415	0.864854	-4.1993	4.94763e-50	1.58629e-49
MKNK1	6.49875	2.30349	-4.19526	1.33808e-57	2.07539e-56
GATM	8.376	4.20083	-4.17517	1.96456e-51	7.02472e-51
NPIPB4	4.43966	0.273895	-4.16577	1.20515e-57	2.07539e-56
HOMER2	5.90927	1.7485	-4.16078	4.5438e-57	4.36128e-56
U2AF1L5	4.19064	0.0462998	-4.14434	9.82767e-58	2.07539e-56
AC130304.1	4.11541	0	-4.11541	1.03145e-66	3.91777e-64
TPST2	6.89631	2.8492	-4.04711	2.34034e-54	1.15811e-53
MRPS24	5.8697	1.8345	-4.0352	1.2048e-57	2.07539e-56
PGGHG	8.08981	4.06737	-4.02244	2.45965e-55	1.43331e-54
SLX1A	4.03465	0.013427	-4.02123	6.87297e-58	2.07539e-56
AC007950.1	4.01804	0.0426014	-3.97544	3.36822e-59	2.66526e-57
AL160408.2	3.96626	0	-3.96626	1.03142e-66	3.91777e-64
PM20D1	4.55812	0.599384	-3.95873	2.48155e-49	7.60938e-49
MUC20-OT1	5.09612	1.16477	-3.93135	1.20517e-57	2.07539e-56
LINC01829	4.51368	0.587185	-3.92649	4.48322e-56	3.06386e-55
TMED6	5.46962	1.55103	-3.9186	3.59508e-50	1.16517e-49
AC105272.1	4.00952	0.099757	-3.90976	1.95441e-21	2.84854e-21
AL732372.2	3.98938	0.082843	-3.90654	1.20485e-57	2.07539e-56
UPK3BL1	4.2096	0.305135	-3.90447	5.92124e-58	2.07539e-56
KRTCAP2	6.74201	2.84187	-3.90014	1.20395e-57	2.07539e-56
AC026464.4	3.91487	0.0192403	-3.89563	4.59142e-58	2.07539e-56
PSMD6	6.6637	2.7915	-3.8722	1.33759e-57	2.07539e-56
RPL32P29	3.86392	0	-3.86392	1.03147e-66	3.91777e-64
CBWD5	4.23933	0.380349	-3.85898	1.20524e-57	2.07539e-56
GATD3B	4.30278	0.453211	-3.84957	1.64397e-56	1.27605e-55
AC124319.1	4.27357	0.434262	-3.83931	1.20446e-57	2.07539e-56
PILRB	4.89403	1.06531	-3.82872	3.81712e-57	3.80065e-56
IFI30	4.53276	0.71895	-3.81381	1.20524e-57	2.07539e-56
C17orf49	4.55317	0.744651	-3.80852	1.20522e-57	2.07539e-56
MST1L	4.82316	1.02566	-3.79749	1.2265e-57	2.07539e-56
AC011558.1	3.78331	0	-3.78331	1.03147e-66	3.91777e-64
AMYP1	3.92719	0.158669	-3.76852	4.69172e-54	2.23497e-53
FKBP11	6.8028	3.04298	-3.75982	2.13037e-56	1.61011e-55
AC006449.7	3.75603	0	-3.75603	1.03142e-66	3.91777e-64
SPX	4.0053	0.25952	-3.74578	3.44168e-56	2.42578e-55
GPS2	4.88609	1.15653	-3.72956	1.20508e-57	2.07539e-56
AC015688.6	3.708	0	-3.708	1.03147e-66	3.91777e-64
TRPV6	5.31752	1.62744	-3.69007	1.56066e-56	1.22142e-55
RPL41P2	4.98387	1.30626	-3.67761	1.53376e-56	1.20374e-55
RPL39	9.41415	5.73898	-3.67517	1.18362e-57	2.07539e-56
AC126755.1	3.91375	0.249388	-3.66436	1.20529e-57	2.07539e-56
SLC38A5	6.91916	3.26688	-3.65228	3.87184e-55	2.16691e-54
HSF4	5.70967	2.06578	-3.64389	1.20496e-57	2.07539e-56
ACADL	4.14758	0.516531	-3.63105	2.42562e-57	2.70457e-56
AC011298.1	4.03532	0.40508	-3.63024	1.17176e-54	6.02702e-54
RBM4	5.45794	1.83892	-3.61902	1.20496e-57	2.07539e-56
DDX39B	7.18617	3.57185	-3.61432	1.20101e-57	2.07539e-56
PTF1A	4.24832	0.641579	-3.60674	2.96652e-50	9.67814e-50
CLPSL1	4.43855	0.843111	-3.59544	1.73167e-28	2.82071e-28
EGF	4.08668	0.49714	-3.58954	1.55743e-54	7.88665e-54
REG3A	9.12158	5.53655	-3.58503	8.75301e-13	1.12258e-12
TEN1	3.66654	0.0890159	-3.57752	1.20515e-57	2.07539e-56
FLRT2	4.68241	1.11005	-3.57236	1.31551e-57	2.07539e-56
NSUN5P2	4.26548	0.695757	-3.56972	1.20529e-57	2.07539e-56
AL583722.2	3.5695	0	-3.5695	1.03147e-66	3.91777e-64
GOLGA2P7	3.75892	0.193929	-3.56499	1.20517e-57	2.07539e-56
H3F3A	6.91334	3.35026	-3.56308	1.20204e-57	2.07539e-56
UBE2V1	5.01142	1.45128	-3.56014	1.20508e-57	2.07539e-56
GUSBP11	3.7762	0.21907	-3.55713	1.20529e-57	2.07539e-56
AL157392.3	4.27113	0.725804	-3.54533	1.20513e-57	2.07539e-56
DPEP1	6.7485	3.20465	-3.54386	3.4203e-51	1.19795e-50
DDX47	4.09418	0.550714	-3.54347	1.20513e-57	2.07539e-56
P2RX1	4.66338	1.12581	-3.53757	8.4914e-54	3.90918e-53
GPHA2	4.30636	0.778673	-3.52769	1.11257e-45	2.8122e-45
OVCA2	3.52449	0	-3.52449	1.03147e-66	3.91777e-64
BOLA2B	4.05042	0.530456	-3.51997	1.20517e-57	2.07539e-56
AC092683.1	3.58273	0.0717297	-3.51101	1.20519e-57	2.07539e-56
NPIPA7	3.51209	0.00908366	-3.50301	5.96285e-64	9.26518e-62
AARSD1	4.67922	1.1962	-3.48302	1.20508e-57	2.07539e-56
RPL12P16	3.4788	0	-3.4788	1.03142e-66	3.91777e-64
PDCD4	7.97378	4.49563	-3.47815	2.21161e-57	2.54137e-56
CHKB	4.87302	1.40059	-3.47244	1.20513e-57	2.07539e-56
IMPA2	7.09281	3.62427	-3.46854	2.80842e-56	2.03216e-55
FUNDC2	6.21547	2.74941	-3.46605	1.20469e-57	2.07539e-56
LINC02532	5.00741	1.54156	-3.46584	5.14695e-56	3.45937e-55
TREX1	3.45939	0	-3.45939	1.03142e-66	3.91777e-64
GET4	4.44253	0.987186	-3.45534	1.20517e-57	2.07539e-56
NUPR1	7.19011	3.73552	-3.45458	6.32167e-57	5.68493e-56
ACAD11	3.5676	0.116942	-3.45066	1.20519e-57	2.07539e-56
SLC30A2	4.99388	1.54924	-3.44464	2.28352e-48	6.58621e-48
SLC43A1	6.31371	2.87089	-3.44283	4.46211e-54	2.13253e-53
AC131097.2	3.68364	0.241547	-3.44209	2.07206e-57	2.43662e-56
GOLGA8N	3.68438	0.244012	-3.44037	1.20529e-57	2.07539e-56
SERF1B	3.61212	0.177739	-3.43438	1.20524e-57	2.07539e-56
C4A	5.01117	1.58109	-3.43008	5.99512e-55	3.23154e-54
RBP1	7.52611	4.10224	-3.42387	7.71927e-57	6.66016e-56
PSMC1P5	3.49321	0.0702531	-3.42296	4.57172e-49	1.37667e-48
DMKN	6.13077	2.71063	-3.42014	1.20476e-57	2.07539e-56
CBWD3	3.47328	0.0571113	-3.41617	1.20526e-57	2.07539e-56
CHMP4A	4.77543	1.36342	-3.41201	1.20517e-57	2.07539e-56
MRPL53	4.92546	1.52175	-3.40371	1.20503e-57	2.07539e-56
CERS4	5.52227	2.1222	-3.40007	1.77074e-57	2.23912e-56
MRPL38	4.89247	1.4945	-3.39798	1.20522e-57	2.07539e-56
CRACR2B	6.88364	3.4877	-3.39594	9.42244e-57	7.91717e-56
CBWD1	3.97801	0.583701	-3.39431	1.20524e-57	2.07539e-56
C11orf52	3.44471	0.0609497	-3.38376	1.20016e-57	2.07539e-56
RASA4	3.54352	0.160264	-3.38326	1.20531e-57	2.07539e-56
CBSL	3.43588	0.0526585	-3.38322	1.31152e-54	6.70151e-54
RPS15A	9.26327	5.88075	-3.38251	1.16467e-57	2.07539e-56
ALKAL2	4.71863	1.34465	-3.37398	3.70744e-56	2.59076e-55
AC125611.3	3.37526	0.00283243	-3.37243	1.08198e-63	1.59424e-61
FAM156A	3.40063	0.0290327	-3.3716	1.20524e-57	2.07539e-56
ANPEP	7.85215	4.48095	-3.3712	6.25343e-44	1.47344e-43
SARNP	4.09113	0.724982	-3.36615	1.20515e-57	2.07539e-56
RPL37A	10.1344	6.77411	-3.36024	1.14122e-57	2.07539e-56
AZGP1	7.608	4.25179	-3.35621	4.05976e-51	1.41438e-50
ILK	5.73971	2.38858	-3.35114	1.20478e-57	2.07539e-56
LINC01001	3.54659	0.196397	-3.35019	1.20524e-57	2.07539e-56
AC011462.2	3.34543	0	-3.34543	1.03145e-66	3.91777e-64
KIRREL2	4.68484	1.33993	-3.34491	6.13454e-53	2.5468e-52
TMED3	6.32628	2.98978	-3.3365	1.24678e-57	2.07539e-56
AP002956.1	3.33089	0.000854739	-3.33004	1.54729e-66	5.62688e-64
EPB41L4B	5.69552	2.36943	-3.32609	3.07625e-55	1.75277e-54
DNLZ	3.40026	0.075222	-3.32504	1.20531e-57	2.07539e-56
SDR39U1	5.0761	1.75416	-3.32194	1.20506e-57	2.07539e-56
AL034369.1	4.38303	1.06776	-3.31527	2.44639e-18	3.40474e-18
WNK2	4.98133	1.6737	-3.30763	8.50124e-57	7.23261e-56
AC008581.1	3.30752	0	-3.30752	1.03145e-66	3.91777e-64
RGPD6	3.30156	0.00305931	-3.2985	1.89984e-58	1.34182e-56
AC116533.1	7.69641	4.39861	-3.2978	2.54694e-57	2.8187e-56
MT1X	8.2832	4.99421	-3.28899	5.45058e-53	2.28169e-52
CDK11A	4.60293	1.3174	-3.28553	1.20524e-57	2.07539e-56
SEC11C	6.78963	3.50459	-3.28503	2.29731e-55	1.3498e-54
MT1G	7.67971	4.39486	-3.28485	6.79601e-38	1.3393e-37
GUCA1C	3.65002	0.373998	-3.27602	7.95304e-53	3.26935e-52
HYI	5.63356	2.36029	-3.27327	1.20492e-57	2.07539e-56
AC012321.1	3.27098	0	-3.27098	1.03142e-66	3.91777e-64
RIC3	3.94831	0.67809	-3.27022	1.80217e-57	2.26184e-56
MAN2C1	6.28676	3.02065	-3.26612	1.20478e-57	2.07539e-56
NRG4	3.73261	0.467197	-3.26541	8.35542e-57	7.11918e-56
C4B	4.9756	1.71439	-3.26122	2.22074e-53	9.71262e-53
NME2	7.59157	4.33327	-3.2583	1.20089e-57	2.07539e-56
RPS27L	6.53063	3.27368	-3.25695	1.20455e-57	2.07539e-56
EPB41L4A-AS1	6.11037	2.85842	-3.25195	1.80186e-57	2.26184e-56
AC008738.7	3.22217	0	-3.22217	1.03145e-66	3.91777e-64
AOX1	5.09942	1.87753	-3.22189	2.37556e-53	1.035e-52
GOLGA8A	5.27176	2.05171	-3.22005	2.10934e-57	2.46095e-56
TRIM50	3.59995	0.390301	-3.20965	1.36935e-55	8.45553e-55
IFRD1	5.81565	2.61457	-3.20108	1.31534e-57	2.07539e-56
NSUN5P1	5.08167	1.88092	-3.20075	1.20524e-57	2.07539e-56
SNHG14	3.93759	0.740753	-3.19684	1.20522e-57	2.07539e-56
NUCB2	6.29771	3.11304	-3.18467	5.84215e-55	3.15957e-54
FABP5P7	3.48914	0.305113	-3.18403	1.20255e-57	2.07539e-56
NPHS1	3.71276	0.530911	-3.18185	2.491e-56	1.83295e-55
ABCA5	4.65467	1.47448	-3.18019	1.36225e-57	2.07539e-56
PSMA2	5.16859	1.98914	-3.17945	1.20489e-57	2.07539e-56
RBM20	3.30971	0.133654	-3.17606	3.15155e-57	3.29256e-56
OGFOD2	3.61077	0.437158	-3.17361	1.20517e-57	2.07539e-56
HBA1	3.37048	0.202377	-3.1681	5.7877e-51	1.99241e-50
LINC01624	3.38682	0.220572	-3.16625	4.18273e-56	2.8813e-55
C18orf32	4.17966	1.01849	-3.16117	1.20519e-57	2.07539e-56
HCG25	3.46815	0.307792	-3.16036	1.20522e-57	2.07539e-56
WASH6P	4.43617	1.28368	-3.15249	1.20517e-57	2.07539e-56
NDUFV2	5.43598	2.2844	-3.15158	1.22566e-57	2.07539e-56
ALDH1L1	4.16115	1.01126	-3.1499	3.90471e-56	2.71087e-55
CPT1B	3.88792	0.743912	-3.14401	1.20522e-57	2.07539e-56
AC020978.5	3.14298	0.000128097	-3.14286	2.30566e-66	8.20709e-64
SYBU	5.35761	2.21574	-3.14188	7.74521e-55	4.08836e-54
AP006621.1	3.53408	0.398085	-3.13599	2.06567e-55	1.22592e-54
C1QTNF5	3.13012	0	-3.13012	1.03145e-66	3.91777e-64
PYURF	4.46615	1.34225	-3.12391	1.20517e-57	2.07539e-56
BBS1	3.59089	0.473644	-3.11725	1.2051e-57	2.07539e-56
KLC1	4.8694	1.7526	-3.1168	1.20519e-57	2.07539e-56
ADHFE1	4.10911	0.993355	-3.11576	1.41088e-57	2.07539e-56
BEGAIN	3.62158	0.519901	-3.10168	2.55606e-57	2.8187e-56
AC008894.2	3.12482	0.0266065	-3.09821	1.20018e-57	2.07539e-56
PTRH1	3.14535	0.0487502	-3.0966	1.20517e-57	2.07539e-56
HERC2P3	3.3594	0.267114	-3.09228	1.20524e-57	2.07539e-56
AC068831.4	3.09097	0	-3.09097	4.17276e-66	1.13208e-63
COMMD3-BMI1	3.09673	0.00692501	-3.0898	3.02277e-59	2.41426e-57
NDUFA11	6.3419	3.25362	-3.08828	1.24693e-57	2.07539e-56
GARS-DT	4.01359	0.931223	-3.08236	1.20522e-57	2.07539e-56
MATR3	3.43981	0.35787	-3.08194	1.20519e-57	2.07539e-56
AC087289.1	3.21982	0.14127	-3.07855	1.19872e-57	2.07539e-56
PSMA6	5.1865	2.11115	-3.07535	1.20506e-57	2.07539e-56
CCZ1B	4.01822	0.943275	-3.07494	1.20517e-57	2.07539e-56
USP32P1	3.20645	0.133613	-3.07284	2.65521e-53	1.15156e-52
LINC00671	3.64997	0.581158	-3.06881	6.82577e-52	2.55374e-51
GABARAP	7.84666	4.7787	-3.06796	1.19339e-57	2.07539e-56
AP005264.5	3.16701	0.100842	-3.06617	3.33086e-57	3.4234e-56
RBM34	3.70476	0.64037	-3.06439	1.20524e-57	2.07539e-56
MTCP1	3.54444	0.491509	-3.05293	1.20522e-57	2.07539e-56
AC007009.1	3.04537	0.000855787	-3.04452	3.4132e-66	1.08037e-63
ACSM3	4.65345	1.6166	-3.03685	1.01145e-56	8.38397e-56
SLC25A45	4.11335	1.07706	-3.03628	2.7408e-57	2.95207e-56
ZNF706	6.61992	3.58407	-3.03585	1.20464e-57	2.07539e-56
STAG3L5P	4.61954	1.58573	-3.03381	2.22271e-57	2.54137e-56
PSMC1	4.89659	1.86437	-3.03222	1.20524e-57	2.07539e-56
TIMP3	4.8501	1.81928	-3.03082	5.04515e-57	4.73021e-56
SCLY	3.35906	0.329846	-3.02922	1.20529e-57	2.07539e-56
IGFN1	3.28193	0.253704	-3.02822	3.49927e-57	3.56859e-56
SLC38A3	4.22791	1.20763	-3.02028	4.20451e-51	1.46302e-50
RNF212	3.59208	0.581735	-3.01035	4.25693e-56	2.92452e-55
MIA2	3.95287	0.942881	-3.00999	1.20526e-57	2.07539e-56
GOLGA6L5P	3.14996	0.140614	-3.00935	1.20519e-57	2.07539e-56
DDT	6.55045	3.54222	-3.00823	1.62219e-57	2.15024e-56
FAM3B	6.33917	3.3354	-3.00377	1.31592e-53	5.95964e-53
COQ8A	6.02931	3.03243	-2.99688	2.60068e-57	2.85722e-56
ARPIN-AP3S2	3.11071	0.11433	-2.99638	1.20503e-57	2.07539e-56
GTF2IRD2B	3.89456	0.898691	-2.99587	1.20517e-57	2.07539e-56
NPIPB14P	3.42386	0.428199	-2.99566	1.20531e-57	2.07539e-56
SYTL1	6.08438	3.09567	-2.98871	3.31991e-57	3.41529e-56
IPO4	3.99833	1.01817	-2.98016	1.22648e-57	2.07539e-56
MT1H	4.71009	1.74103	-2.96906	1.35064e-38	2.70965e-38
GTF2I	5.14823	2.1821	-2.96613	1.20519e-57	2.07539e-56
TAF1D	6.19448	3.23221	-2.96226	1.2048e-57	2.07539e-56
WDR13	6.82579	3.866	-2.95979	1.20441e-57	2.07539e-56
AP003108.2	3.08123	0.12193	-2.9593	1.20522e-57	2.07539e-56
ERVE-1	3.51568	0.556386	-2.95929	1.1502e-53	5.23827e-53
HNRNPH1	7.78665	4.83308	-2.95358	1.1992e-57	2.07539e-56
ALG9	3.84875	0.896148	-2.9526	1.20515e-57	2.07539e-56
ZNF410	3.34805	0.400203	-2.94785	1.20526e-57	2.07539e-56
GPT2	5.4792	2.55025	-2.92895	8.1945e-52	3.04215e-51
BSCL2	4.61085	1.68244	-2.92841	2.18426e-57	2.51614e-56
PRSS3P1	3.89634	0.96822	-2.92812	4.37313e-38	8.66413e-38
IRF9	4.50239	1.58156	-2.92083	1.20524e-57	2.07539e-56
PAN2	5.44451	2.52483	-2.91968	1.24807e-57	2.07539e-56
RPL39P3	7.03788	4.12378	-2.91409	1.15885e-51	4.24317e-51
EIF3F	6.99853	4.08514	-2.91339	1.20335e-57	2.07539e-56
MYEF2	3.76266	0.850526	-2.91213	1.20522e-57	2.07539e-56
TAF10	6.30233	3.39127	-2.91106	1.26946e-57	2.07539e-56
TMEM134	5.70361	2.79798	-2.90564	1.20489e-57	2.07539e-56
RPL18A	9.74806	6.84386	-2.9042	1.23453e-56	9.96723e-56
LINC01106	3.47057	0.568067	-2.9025	1.20526e-57	2.07539e-56
YBX3	7.33371	4.43291	-2.9008	1.67878e-57	2.18278e-56
AC118754.1	3.205	0.310751	-2.89425	1.17505e-57	2.07539e-56
AP001267.1	2.90682	0.0171377	-2.88968	1.11519e-57	2.07539e-56
RASA4B	2.91868	0.0305453	-2.88814	1.19872e-57	2.07539e-56
NDUFA7	4.32474	1.43942	-2.88532	1.36233e-57	2.07539e-56
CIDEB	3.11625	0.231862	-2.88439	1.20526e-57	2.07539e-56
BICDL2	6.0508	3.16676	-2.88403	6.2193e-56	4.09832e-55
PABPC1L	5.30275	2.42022	-2.88253	1.24795e-57	2.07539e-56
MST1	4.04667	1.16455	-2.88212	2.00162e-57	2.38575e-56
CCZ1	3.94271	1.06516	-2.87755	1.20526e-57	2.07539e-56
PCBP1-AS1	3.56557	0.693177	-2.8724	1.20517e-57	2.07539e-56
PABPC4	7.47334	4.60229	-2.87105	2.41995e-57	2.70457e-56
AC156455.1	3.65759	0.787223	-2.87036	1.1032e-56	9.02195e-56
DNASE1	4.1803	1.31126	-2.86904	6.44057e-56	4.23556e-55
RNASE4	4.08387	1.217	-2.86688	2.74101e-57	2.95207e-56
F11	3.82502	0.959368	-2.86565	5.0229e-54	2.38344e-53
TTYH1	3.68269	0.823121	-2.85957	1.03963e-52	4.2328e-52
HOOK2	5.97877	3.12037	-2.8584	1.2051e-57	2.07539e-56
PLEKHH1	4.29691	1.44052	-2.85639	1.96691e-57	2.36587e-56
INO80B-WBP1	2.86722	0.0109341	-2.85628	5.82581e-58	2.07539e-56
SLX1A-SULT1A3	2.87193	0.018559	-2.85337	1.20018e-57	2.07539e-56
TOP3B	2.92972	0.0789321	-2.85079	1.20529e-57	2.07539e-56
RNPC3	4.21673	1.36788	-2.84884	1.20515e-57	2.07539e-56
SULT1A3	2.87473	0.0271924	-2.84753	1.20333e-57	2.07539e-56
AC022400.8	2.89853	0.0578704	-2.84066	8.82617e-59	6.5306e-57
GTF2IRD2	3.35001	0.511169	-2.83885	1.20522e-57	2.07539e-56
SH3YL1	5.73637	2.89872	-2.83765	1.31524e-57	2.07539e-56
RPS3AP6	4.09006	1.25404	-2.83601	2.96149e-56	2.12591e-55
PGA3	2.83996	0.00700837	-2.83295	1.67051e-57	2.18278e-56
HIST2H2AA3	2.84375	0.0149389	-2.82881	8.58787e-58	2.07539e-56
RPL14	8.75595	5.92824	-2.82772	1.18235e-57	2.07539e-56
VASH1-AS1	3.45225	0.627052	-2.8252	1.20524e-57	2.07539e-56
SMIM11B	2.8264	0.00157096	-2.82483	3.48095e-61	3.58412e-59
PAIP2B	3.9147	1.09369	-2.82102	2.00226e-51	7.14634e-51
AC132217.1	2.82068	0	-2.82068	4.17276e-66	1.13208e-63
WBP1	5.30065	2.48044	-2.82021	1.20457e-57	2.07539e-56
A1BG	2.91461	0.0989115	-2.8157	1.24826e-57	2.07539e-56
TPD52L1	4.56111	1.74594	-2.81518	1.36233e-57	2.07539e-56
MAGED4B	2.81741	0.00373382	-2.81368	1.50335e-59	1.22944e-57
MAT1A	3.48036	0.667051	-2.81331	3.43865e-53	1.47154e-52
AC011481.1	3.41106	0.601411	-2.80965	1.20503e-57	2.07539e-56
POLR1D	6.70883	3.90164	-2.80718	1.22587e-57	2.07539e-56
NEDD4L	4.68841	1.88311	-2.8053	2.34228e-57	2.63929e-56
DTWD1	3.9918	1.18678	-2.80502	1.20519e-57	2.07539e-56
PSMD9	4.49804	1.7002	-2.79783	1.20517e-57	2.07539e-56
PLSCR3	3.15135	0.353686	-2.79767	1.20524e-57	2.07539e-56
GAMT	6.12982	3.33373	-2.79609	3.22973e-51	1.13334e-50
HMGN2P5	4.17882	1.38611	-2.79271	1.46107e-57	2.09158e-56
TTC7B	3.61647	0.825271	-2.7912	1.22643e-57	2.07539e-56
FGFR1	6.1031	3.3122	-2.79091	3.56015e-57	3.61404e-56
AC011498.4	2.98015	0.191288	-2.78886	5.42009e-57	5.01029e-56
RPL26	9.5914	6.80311	-2.78829	1.63204e-56	1.26795e-55
AC011462.1	2.79883	0.0107881	-2.78804	7.28544e-58	2.07539e-56
RAB24	5.26682	2.48084	-2.78599	1.20522e-57	2.07539e-56
SHC2	6.30486	3.52119	-2.78367	1.52189e-55	9.28751e-55
ERO1B	5.75821	2.97605	-2.78216	1.12449e-43	2.62422e-43
HERC2P9	3.58231	0.80045	-2.78186	1.20529e-57	2.07539e-56
TSPOAP1	4.03837	1.25829	-2.78008	2.4911e-56	1.83295e-55
CBWD2	3.82432	1.04683	-2.77749	1.20526e-57	2.07539e-56
HNRNPUL2-BSCL2	3.08816	0.313785	-2.77438	1.20524e-57	2.07539e-56
SORBS2	5.19933	2.42821	-2.77112	1.71025e-57	2.20287e-56
DIABLO	3.92824	1.16119	-2.76706	1.20517e-57	2.07539e-56
UQCRB	6.92974	4.16658	-2.76316	1.2023e-57	2.07539e-56
GAS5	8.25883	5.49605	-2.76278	2.19484e-57	2.52451e-56
C2orf92	3.06488	0.302856	-2.76203	1.20517e-57	2.07539e-56
DPH1	4.79421	2.0326	-2.76161	1.71012e-57	2.20287e-56
NDST2	3.3203	0.561192	-2.75911	1.20522e-57	2.07539e-56
PIK3R2	3.04611	0.291496	-2.75461	1.20529e-57	2.07539e-56
WDR73	3.37449	0.625965	-2.74852	1.20522e-57	2.07539e-56
AC091057.3	2.85863	0.11187	-2.74676	1.19241e-57	2.07539e-56
MSTO1	4.41675	1.67415	-2.7426	1.20519e-57	2.07539e-56
CMC2	4.16978	1.43138	-2.73839	1.20519e-57	2.07539e-56
COCH	3.4102	0.675942	-2.73426	4.71781e-51	1.63564e-50
ABHD16A	4.13185	1.39794	-2.73391	1.20526e-57	2.07539e-56
DTNA	3.43123	0.698033	-2.7332	2.00162e-57	2.38575e-56
RPL31	9.66883	6.9412	-2.72764	1.16967e-57	2.07539e-56
FAM95B1	2.73409	0.00839122	-2.72569	1.03878e-57	2.07539e-56
ECE2	4.00149	1.27611	-2.72538	2.42014e-55	1.41183e-54
SNHG7	5.8095	3.08807	-2.72143	2.63621e-55	1.52664e-54
NACA	8.57611	5.85666	-2.71945	1.1897e-57	2.07539e-56
PHYHD1	5.10917	2.38988	-2.71929	1.9212e-56	1.46808e-55
CU633967.1	2.71444	0.0074828	-2.70696	9.51586e-58	2.07539e-56
SLC2A11	3.80034	1.09379	-2.70655	1.29254e-57	2.07539e-56
AC010719.1	4.00756	1.30253	-2.70503	6.07931e-52	2.28168e-51
RAP1B	4.58642	1.88441	-2.70201	3.81748e-57	3.80065e-56
MEMO1	3.22473	0.523543	-2.70119	1.20522e-57	2.07539e-56
PRPF40B	3.65475	0.956494	-2.69826	1.20522e-57	2.07539e-56
IL22RA1	6.07859	3.38087	-2.69772	2.76556e-48	7.94339e-48
FMC1-LUC7L2	2.70254	0.00752381	-2.69501	1.21105e-57	2.07539e-56
AC125494.1	2.7764	0.0818044	-2.6946	1.20515e-57	2.07539e-56
AC011603.2	2.76623	0.0724174	-2.69381	2.27208e-52	8.90493e-52
AC099518.5	2.69342	0	-2.69342	1.03145e-66	3.91777e-64
JMJD7	2.78489	0.0916806	-2.69321	1.20485e-57	2.07539e-56
AC005523.2	2.68346	0	-2.68346	1.03147e-66	3.91777e-64
ENOSF1	4.81151	2.129	-2.68251	1.27023e-57	2.07539e-56
PLA2G4B	2.83256	0.150624	-2.68193	1.20529e-57	2.07539e-56
AGAP5	2.78473	0.103297	-2.68143	1.20526e-57	2.07539e-56
AC009022.1	4.01119	1.33002	-2.68117	1.71018e-57	2.20287e-56
ANKHD1-EIF4EBP3	3.1069	0.427738	-2.67916	1.20519e-57	2.07539e-56
LINC02193	2.74565	0.0668224	-2.67883	1.20499e-57	2.07539e-56
AKR7A3	6.30139	3.62502	-2.67637	1.05039e-39	2.16869e-39
GTF2IP4	4.36226	1.68672	-2.67554	1.51312e-57	2.10446e-56
TTN-AS1	2.90408	0.228566	-2.67551	1.20515e-57	2.07539e-56
AP1G2	5.86391	3.18946	-2.67445	1.20503e-57	2.07539e-56
SLC25A27	4.05405	1.37978	-2.67428	1.54894e-55	9.43531e-55
WDR27	3.81429	1.1401	-2.67419	1.20522e-57	2.07539e-56
TOMM5	5.0983	2.42802	-2.67028	1.20517e-57	2.07539e-56
PLA2G6	4.41493	1.74493	-2.67	7.93065e-57	6.82213e-56
EIF3L	7.65066	4.98445	-2.66621	1.20796e-57	2.07539e-56
TM9SF1	4.43656	1.77159	-2.66497	1.22643e-57	2.07539e-56
AC104794.4	2.69194	0.030358	-2.66158	1.85351e-59	1.50858e-57
RBM5	5.99654	3.33681	-2.65973	1.20496e-57	2.07539e-56
AHSA2P	5.30649	2.64954	-2.65695	1.27006e-57	2.07539e-56
ARHGEF4	3.82567	1.17186	-2.65382	1.45613e-56	1.1517e-55
SOX9-AS1	2.96449	0.311388	-2.65311	6.21733e-57	5.60774e-56
CDRT4	2.92411	0.272104	-2.652	3.62338e-57	3.66238e-56
KLF15	4.26146	1.61061	-2.65084	6.81295e-55	3.63783e-54
TUT4	3.9548	1.30512	-2.64968	1.20522e-57	2.07539e-56
SPNS1	3.38881	0.742526	-2.64628	1.20526e-57	2.07539e-56
CA4	3.60874	0.965737	-2.643	7.98195e-51	2.70851e-50
RPL37	8.95173	6.30985	-2.64188	2.10307e-56	1.59263e-55
SLC22A31	2.98703	0.346283	-2.64075	1.33828e-47	3.69889e-47
CDK5RAP3	7.12061	4.48078	-2.63983	1.29057e-57	2.07539e-56
AC138866.1	2.66688	0.0302863	-2.6366	1.32494e-58	9.5151e-57
MTG1	4.03201	1.40161	-2.6304	1.20522e-57	2.07539e-56
AL138478.1	2.62918	0	-2.62918	1.03139e-66	3.91777e-64
HDAC10	4.23129	1.60246	-2.62883	1.20526e-57	2.07539e-56
SPCS2P4	3.46247	0.834577	-2.6279	1.22655e-57	2.07539e-56
CCL14	3.14736	0.522793	-2.62457	4.313e-57	4.19575e-56
NDUFS7	5.25991	2.63649	-2.62342	1.20503e-57	2.07539e-56
DMD	3.56933	0.950127	-2.6192	6.55029e-57	5.83416e-56
H19	6.08176	3.4629	-2.61887	8.1163e-45	1.98234e-44
AC010422.3	3.12774	0.509213	-2.61853	1.41096e-57	2.07539e-56
RPL27A	9.32775	6.70987	-2.61788	1.42866e-57	2.07801e-56
CMC4	2.61526	0	-2.61526	1.03142e-66	3.91777e-64
LINC01123	3.06021	0.450138	-2.61008	1.20524e-57	2.07539e-56
TCEA3	6.33008	3.7219	-2.60818	1.73913e-53	7.7349e-53
TTLL3	4.23305	1.63016	-2.60289	1.20526e-57	2.07539e-56
RNU1-4	2.60622	0.00520971	-2.60101	1.64306e-62	2.02038e-60
PCBP2	7.68527	5.08479	-2.60048	1.19762e-57	2.07539e-56
RNU1-3	2.60622	0.00701682	-2.59921	4.05125e-62	4.77544e-60
AL354740.1	2.63074	0.0318043	-2.59894	1.20517e-57	2.07539e-56
LMO3	3.20193	0.603173	-2.59876	2.29891e-55	1.34981e-54
NPEPL1	4.26447	1.66622	-2.59826	1.20508e-57	2.07539e-56
RNU1-1	2.60622	0.0082947	-2.59793	1.49117e-61	1.67678e-59
HERC2P2	4.50199	1.90459	-2.5974	2.71617e-56	1.97384e-55
RNVU1-18	2.60622	0.00923418	-2.59699	5.17999e-61	5.23883e-59
FAM193B	5.70621	3.11082	-2.59539	1.20496e-57	2.07539e-56
RNU1-2	2.60622	0.0137016	-2.59252	3.65807e-60	3.30813e-58
LINC00869	3.43415	0.841849	-2.5923	1.20522e-57	2.07539e-56
MICOS10	5.21821	2.62632	-2.59188	1.20496e-57	2.07539e-56
SRP19	5.174	2.58295	-2.59105	1.20519e-57	2.07539e-56
FBXO9	5.17338	2.5831	-2.59029	1.20517e-57	2.07539e-56
H3F3AP4	5.43716	2.84877	-2.58839	2.2225e-57	2.54137e-56
RNU1-28P	2.60622	0.0178573	-2.58837	1.81156e-61	2.02374e-59
MAN2A2	5.24488	2.6585	-2.58638	1.20522e-57	2.07539e-56
PPP2R2D	4.87585	2.29065	-2.5852	1.68054e-57	2.18278e-56
ACADVL	8.55779	5.97364	-2.58416	3.8261e-57	3.80651e-56
RNU1-27P	2.60622	0.0239218	-2.5823	4.02358e-60	3.60058e-58
ANAPC5	5.90379	3.32261	-2.58118	1.20416e-57	2.07539e-56
DCAF8	5.97107	3.39153	-2.57954	1.20469e-57	2.07539e-56
AC159540.2	2.58461	0.00512406	-2.57949	1.56247e-57	2.13253e-56
BLOC1S5-TXNDC5	2.66592	0.0872263	-2.5787	2.62273e-56	1.91487e-55
GTF2H2C	2.92639	0.347976	-2.57842	1.20517e-57	2.07539e-56
CAMK2N2	3.62528	1.04697	-2.5783	3.42811e-49	1.04129e-48
GDPD5	4.13379	1.55558	-2.57821	1.56702e-57	2.13253e-56
SRRM2	8.07482	5.49819	-2.57662	1.20032e-57	2.07539e-56
PGA4	2.57646	9.71317e-05	-2.57636	5.65591e-64	8.86888e-62
NPIPA5	3.30108	0.724725	-2.57636	5.37828e-54	2.54088e-53
LRCH4	4.65116	2.07739	-2.57377	1.24817e-57	2.07539e-56
RPL13	10.414	7.8413	-2.57265	4.21261e-57	4.12146e-56
GRB10	5.5464	2.97458	-2.57182	1.89913e-57	2.32062e-56
STAG3L3	3.08284	0.51458	-2.56826	1.20524e-57	2.07539e-56
CSDC2	3.86483	1.29736	-2.56747	1.15727e-45	2.92043e-45
FBXL8	4.42427	1.8585	-2.56577	1.51315e-57	2.10446e-56
AL445363.3	2.5662	0.00381691	-2.56238	5.759e-63	7.33885e-61
KIF1A	4.05522	1.49323	-2.56199	9.90697e-46	2.50748e-45
CCPG1	4.70347	2.14325	-2.56022	1.29254e-57	2.07539e-56
PLPP5	6.1179	3.56338	-2.55451	7.39473e-57	6.44181e-56
AC245033.3	3.25444	0.700858	-2.55358	2.05534e-52	8.08142e-52
NEIL1	4.36143	1.80797	-2.55346	1.59467e-57	2.14286e-56
COX20	3.73285	1.1828	-2.55005	1.20517e-57	2.07539e-56
SSR4	8.2313	5.68193	-2.54937	3.06598e-51	1.07893e-50
RPS10	9.00243	6.45433	-2.5481	3.50339e-56	2.46217e-55
FARP1	4.31701	1.77026	-2.54675	1.20519e-57	2.07539e-56
ZC3H14	4.03228	1.48672	-2.54557	1.20519e-57	2.07539e-56
MGST1	5.64716	3.10536	-2.54181	2.86034e-56	2.06147e-55
SIDT2	5.59636	3.05714	-2.53922	3.09682e-57	3.2476e-56
VIPR2	2.84575	0.311596	-2.53415	8.21163e-57	7.01766e-56
SARS2	3.88662	1.35357	-2.53306	1.22648e-57	2.07539e-56
CLDN10	6.26936	3.73653	-2.53283	9.15848e-54	4.20459e-53
IGLC1	2.52807	0	-2.52807	4.17276e-66	1.13208e-63
SNHG5	7.50894	4.98479	-2.52415	7.22158e-55	3.83208e-54
SLC46A1	3.42516	0.901758	-2.5234	2.05913e-56	1.56218e-55
SMN2	3.37674	0.85352	-2.52322	4.97948e-50	1.59616e-49
CNPY2	5.81437	3.29139	-2.52298	1.73972e-57	2.21824e-56
KIAA1324	5.57407	3.05246	-2.52161	3.78446e-39	7.70617e-39
AF131216.3	2.84134	0.319872	-2.52147	2.1515e-50	7.09639e-50
PSMG4	3.69141	1.17042	-2.52098	1.43573e-57	2.07801e-56
CPA4	2.94463	0.425198	-2.51943	1.12718e-54	5.80643e-54
GRB14	3.78161	1.26249	-2.51912	6.90026e-56	4.51701e-55
EPHX2	4.79484	2.27611	-2.51873	8.4911e-54	3.90918e-53
CBWD6	2.74932	0.233765	-2.51556	1.20526e-57	2.07539e-56
KLHDC2	5.18369	2.67435	-2.50934	1.20513e-57	2.07539e-56
ACAT1	5.3455	2.83735	-2.50815	2.00147e-57	2.38575e-56
SDHC	5.14765	2.63962	-2.50803	1.20508e-57	2.07539e-56
AC138035.1	2.68199	0.175174	-2.50682	1.2051e-57	2.07539e-56
TCIRG1	7.46753	4.96127	-2.50625	2.61631e-57	2.87206e-56
IFT20	5.57336	3.07074	-2.50262	1.62269e-57	2.15024e-56
MRNIP	4.15556	1.65426	-2.50131	1.24817e-57	2.07539e-56
BACE1	5.61845	3.11997	-2.49848	7.9534e-53	3.26935e-52
THUMPD3-AS1	4.05556	1.56095	-2.49461	1.22653e-57	2.07539e-56
AC004982.2	3.7751	1.28084	-2.49426	1.26038e-55	7.83658e-55
PMM2	4.09537	1.6021	-2.49328	1.43575e-57	2.07801e-56
RGL3	4.97164	2.47943	-2.4922	7.3978e-57	6.44181e-56
SKP1	6.64657	4.15541	-2.49117	1.20321e-57	2.07539e-56
OBSL1	5.798	3.30704	-2.49096	2.42516e-57	2.70457e-56
TDH	2.66777	0.179404	-2.48836	2.76764e-55	1.59867e-54
PLEKHH3	5.31104	2.82527	-2.48577	2.16891e-56	1.6338e-55
CSAD	4.60492	2.12757	-2.47735	1.59446e-57	2.14286e-56
RPL34	9.76242	7.28535	-2.47707	1.28789e-57	2.07539e-56
GPR89A	3.20245	0.725819	-2.47663	1.22657e-57	2.07539e-56
PIGL	3.69793	1.22169	-2.47624	2.40636e-56	1.77973e-55
RPS7	8.5974	6.12125	-2.47615	1.28722e-57	2.07539e-56
PDK2	4.67777	2.20231	-2.47546	1.22422e-56	9.88867e-56
GATD3A	2.80473	0.330206	-2.47452	2.00158e-57	2.38575e-56
AC139256.2	2.89247	0.419817	-2.47265	1.20519e-57	2.07539e-56
AC025423.2	2.47242	0	-2.47242	4.17276e-66	1.13208e-63
RPL41	10.5366	8.06801	-2.4686	1.13559e-57	2.07539e-56
SEC16B	2.55276	0.0842065	-2.46856	1.20524e-57	2.07539e-56
CHAD	3.30093	0.832998	-2.46793	3.02445e-51	1.06457e-50
MALAT1	6.53918	4.07157	-2.46761	1.56649e-57	2.13253e-56
GCSHP5	2.5704	0.103122	-2.46727	9.97593e-58	2.07539e-56
CBFA2T3	3.64974	1.18984	-2.4599	4.71926e-55	2.5971e-54
TPRN	5.29931	2.83972	-2.45959	1.72497e-54	8.66978e-54
RNF186	3.95711	1.49868	-2.45843	2.64443e-44	6.31989e-44
PI4KAP2	3.16613	0.708663	-2.45747	1.20526e-57	2.07539e-56
SARDH	3.50495	1.0479	-2.45705	4.54039e-54	2.16711e-53
AC146944.4	2.47378	0.0195781	-2.4542	1.32687e-59	1.0956e-57
EIF3M	6.65522	4.20425	-2.45097	1.20407e-57	2.07539e-56
TM7SF2	5.02448	2.57402	-2.45046	1.71603e-52	6.79573e-52
LINC01237	2.76624	0.316834	-2.4494	4.74666e-57	4.52229e-56
COMTD1	6.04905	3.60332	-2.44573	1.90988e-54	9.53999e-54
WASH9P	3.67446	1.22955	-2.44491	1.20517e-57	2.07539e-56
LPCAT3	4.50721	2.06365	-2.44356	1.80217e-57	2.26184e-56
AC074212.1	3.01678	0.573627	-2.44315	2.32191e-57	2.63345e-56
AC138932.1	2.7834	0.340356	-2.44304	1.22653e-57	2.07539e-56
SARM1	3.29465	0.851966	-2.44269	1.31541e-57	2.07539e-56
LINC00893	3.14501	0.708533	-2.43647	8.06969e-57	6.91018e-56
BCKDHA	3.60688	1.17142	-2.43545	1.20522e-57	2.07539e-56
WASH3P	4.31588	1.88175	-2.43413	1.20524e-57	2.07539e-56
PPP1R16A	5.18502	2.75273	-2.43229	1.86629e-57	2.30675e-56
HM13	6.75966	4.32762	-2.43204	1.61947e-57	2.15024e-56
AC026470.1	2.43104	0	-2.43104	1.03139e-66	3.91777e-64
ARHGAP8	2.97663	0.546407	-2.43023	2.69343e-57	2.91569e-56
MCOLN3	3.07331	0.650266	-2.42304	1.50751e-53	6.75928e-53
DPH7	4.91527	2.49264	-2.42263	1.24812e-57	2.07539e-56
DBNDD2	3.98335	1.56616	-2.41719	1.20515e-57	2.07539e-56
DERL2	5.21448	2.79877	-2.41571	1.22636e-57	2.07539e-56
HEXD	5.27087	2.85615	-2.41471	1.28211e-55	7.95207e-55
CIRBP	7.90625	5.49241	-2.41384	4.25054e-51	1.47873e-50
QTRT1	5.87798	3.46654	-2.41144	4.95684e-57	4.66108e-56
AL139317.3	2.41103	0	-2.41103	1.03142e-66	3.91777e-64
ZACN	2.50713	0.0986685	-2.40846	1.2266e-57	2.07539e-56
CMC1	3.59076	1.18648	-2.40428	1.20517e-57	2.07539e-56
UPF3A	4.85871	2.45474	-2.40396	1.27018e-57	2.07539e-56
RPL38	8.75527	6.35297	-2.4023	3.47128e-55	1.95683e-54
FAM106A	2.5173	0.118436	-2.39887	1.52006e-57	2.11227e-56
AGAP4	2.9917	0.594176	-2.39752	1.20522e-57	2.07539e-56
CYP2E1	2.78466	0.387873	-2.39679	2.76351e-56	2.00406e-55
NDUFA9	4.5713	2.1751	-2.3962	1.7465e-56	1.35134e-55
AL732372.3	2.39767	0.00161084	-2.39606	1.4467e-63	2.09551e-61
RGN	3.91814	1.52357	-2.39456	1.6973e-51	6.11438e-51
SNX15	2.66491	0.270908	-2.394	1.20513e-57	2.07539e-56
SGK1	5.81607	3.42295	-2.39312	2.34228e-54	1.15873e-53
SETD6	4.11419	1.72173	-2.39246	1.20513e-57	2.07539e-56
AC092338.1	2.63918	0.246968	-2.39221	1.175e-57	2.07539e-56
SIX5	4.0678	1.67645	-2.39135	1.56699e-57	2.13253e-56
SPAG4	4.81637	2.42743	-2.38894	5.8804e-52	2.21244e-51
CLK3	4.27279	1.88409	-2.38871	1.20519e-57	2.07539e-56
PHC1	3.74491	1.35672	-2.38819	1.20522e-57	2.07539e-56
AC015674.1	2.38725	0	-2.38725	1.55442e-62	1.92523e-60
NOTCH2NLA	2.42597	0.0392535	-2.38672	1.20529e-57	2.07539e-56
AF127577.1	2.38446	0	-2.38446	1.03145e-66	3.91777e-64
CHRD	3.93274	1.55073	-2.38201	3.56076e-57	3.61404e-56
RPS23	9.41572	7.03409	-2.38163	1.17512e-57	2.07539e-56
NR5A2	4.2524	1.87177	-2.38063	9.35636e-52	3.45546e-51
PNISR	5.42178	3.04173	-2.38005	1.83395e-57	2.27835e-56
PKD1P6	2.98997	0.61389	-2.37608	1.20531e-57	2.07539e-56
AC083798.2	2.8102	0.437591	-2.37261	1.20529e-57	2.07539e-56
CU633904.1	2.36972	0.000277579	-2.36944	4.46075e-65	1.01658e-62
GPR89B	3.05542	0.686204	-2.36922	1.6806e-57	2.18278e-56
SMN1	3.50358	1.13666	-2.36693	1.20522e-57	2.07539e-56
NUTM2B-AS1	3.0993	0.733187	-2.36611	1.20515e-57	2.07539e-56
STRADA	3.51063	1.14709	-2.36354	1.20529e-57	2.07539e-56
CXXC1	5.79366	3.43175	-2.3619	1.20478e-57	2.07539e-56
AC016026.1	2.39127	0.0298649	-2.3614	1.2045e-57	2.07539e-56
GMNN	5.16109	2.80057	-2.36053	1.16608e-54	6.00004e-54
EPN1	5.80951	3.44967	-2.35984	1.20489e-57	2.07539e-56
MTMR3	3.26061	0.902838	-2.35778	1.20515e-57	2.07539e-56
HSD17B4	6.11858	3.76115	-2.35743	1.20423e-57	2.07539e-56
BTF3L4P2	3.87888	1.52239	-2.35649	1.24819e-57	2.07539e-56
AC087623.1	2.88762	0.531155	-2.35646	1.92982e-57	2.34302e-56
SLC31A2	3.02805	0.675733	-2.35231	4.0935e-57	4.01642e-56
MEIS1	4.68067	2.32917	-2.3515	1.4868e-57	2.10446e-56
GIT2	3.84191	1.49084	-2.35106	1.20524e-57	2.07539e-56
NDUFA13	6.02362	3.67271	-2.35091	2.71513e-57	2.93715e-56
SYNE1	3.5736	1.2227	-2.3509	2.34237e-57	2.63929e-56
SNHG16	4.43331	2.0825	-2.35081	1.24821e-57	2.07539e-56
CCDC198	4.72547	2.37691	-2.34856	6.1583e-54	2.87983e-53
PHYKPL	4.79809	2.45108	-2.34701	1.20506e-57	2.07539e-56
RPL7P1	3.69433	1.34805	-2.34628	4.78835e-57	4.54689e-56
FRMD4A	3.43352	1.08727	-2.34625	1.20526e-57	2.07539e-56
SRSF11	6.43362	4.09213	-2.34149	1.20448e-57	2.07539e-56
IZUMO4	3.37972	1.03854	-2.34118	2.77591e-55	1.60074e-54
NBPF8	3.14529	0.804263	-2.34103	1.20524e-57	2.07539e-56
AP000892.2	2.44296	0.102825	-2.34013	4.15437e-59	3.16993e-57
AL627309.5	2.37189	0.0317957	-2.34009	1.20483e-57	2.07539e-56
NOMO1	5.51915	3.18258	-2.33657	2.57842e-56	1.88535e-55
SNHG9	5.11718	2.78453	-2.33265	3.51291e-52	1.34755e-51
Z84492.1	2.35989	0.0282526	-2.33164	1.2474e-60	1.17146e-58
CCNL2	6.5612	4.22988	-2.33131	2.29997e-57	2.61417e-56
SREK1	4.51878	2.18777	-2.33102	1.20524e-57	2.07539e-56
AL163636.2	2.66536	0.335056	-2.33031	8.41187e-56	5.41324e-55
NPHP3	3.24223	0.9148	-2.32743	1.20515e-57	2.07539e-56
HAMP	3.08223	0.758106	-2.32412	8.78935e-32	1.51991e-31
TRHDE-AS1	2.59417	0.270141	-2.32403	9.93666e-57	8.27158e-56
SNHG1	5.6192	3.29642	-2.32278	3.49868e-57	3.56859e-56
PRSS16	4.07357	1.75513	-2.31844	3.5282e-55	1.98699e-54
LIMD1-AS1	2.40096	0.0841065	-2.31685	1.20023e-57	2.07539e-56
PHGDH	5.0106	2.6947	-2.31591	8.04786e-51	2.72964e-50
SPSB4	2.73861	0.422971	-2.31564	3.76794e-54	1.81573e-53
RPP21	4.80169	2.48709	-2.3146	1.29247e-57	2.07539e-56
DYRK4	4.07214	1.75954	-2.3126	1.39722e-55	8.59086e-55
DHRS12	4.76438	2.45365	-2.31073	8.19737e-56	5.29114e-55
AL358781.1	2.30934	0	-2.30934	4.17255e-66	1.13208e-63
FAM153B	2.47348	0.165428	-2.30805	4.02118e-57	3.95384e-56
MPPE1	4.03599	1.7284	-2.30759	1.20515e-57	2.07539e-56
AC018645.2	2.31924	0.0123811	-2.30686	4.46053e-65	1.01658e-62
ACAA1	5.45785	3.15252	-2.30533	1.20496e-57	2.07539e-56
MZT2A	5.42945	3.12529	-2.30416	1.79235e-56	1.38086e-55
AC087292.1	2.30411	0	-2.30411	1.03147e-66	3.91777e-64
USP15	4.05204	1.74983	-2.30221	1.20517e-57	2.07539e-56
CENPT	5.05478	2.75392	-2.30086	1.20496e-57	2.07539e-56
PKD1P1	2.30375	0.00478057	-2.29897	7.69006e-58	2.07539e-56
STXBP2	5.8909	3.59488	-2.29602	1.22608e-57	2.07539e-56
TXNL4A	5.28739	2.99288	-2.2945	1.26994e-57	2.07539e-56
BRF1	3.42356	1.13003	-2.29353	1.20519e-57	2.07539e-56
ABCC6	3.11335	0.820018	-2.29334	6.66484e-57	5.91177e-56
DPP10-AS1	2.73111	0.438857	-2.29225	1.82427e-51	6.54637e-51
MIR217HG	2.78809	0.500996	-2.2871	1.3282e-45	3.34535e-45
TEPSIN	4.21183	1.92614	-2.28569	1.20522e-57	2.07539e-56
AC012181.1	3.07888	0.7954	-2.28348	2.32458e-56	1.73123e-55
RAB26	4.24579	1.96285	-2.28294	2.01592e-43	4.66317e-43
PCSK7	3.74628	1.46366	-2.28262	1.20529e-57	2.07539e-56
RGPD5	2.28429	0.00242727	-2.28187	4.59828e-59	3.46228e-57
B3GALNT2	3.54522	1.26365	-2.28157	2.91083e-56	2.09306e-55
MAATS1	3.14672	0.865508	-2.28121	8.3396e-56	5.37098e-55
MRPS33	4.89401	2.6142	-2.27981	1.33859e-57	2.07539e-56
AC114546.3	2.27524	0	-2.27524	1.03142e-66	3.91777e-64
DGCR6	2.74516	0.471487	-2.27367	3.09711e-57	3.2476e-56
N4BP2L2	4.71528	2.4489	-2.26638	1.2051e-57	2.07539e-56
ZFPL1	4.1151	1.85184	-2.26326	1.20519e-57	2.07539e-56
STK25	6.02672	3.76429	-2.26243	1.20446e-57	2.07539e-56
AC004890.2	2.85917	0.597412	-2.26176	1.38646e-57	2.07539e-56
RPL17-C18orf32	2.2687	0.00800817	-2.2607	1.48045e-55	9.05002e-55
INO80B	4.04573	1.78657	-2.25916	3.81777e-57	3.80065e-56
AL513314.2	2.32292	0.0657169	-2.2572	1.20023e-57	2.07539e-56
FBRSL1	4.99604	2.73927	-2.25677	2.30181e-57	2.61417e-56
FAHD2A	4.0013	1.74466	-2.25664	1.20529e-57	2.07539e-56
NKTR	4.58559	2.32905	-2.25654	1.20524e-57	2.07539e-56
POLI	3.59462	1.33813	-2.25649	1.24826e-57	2.07539e-56
SCTR	5.6272	3.37238	-2.25482	1.50448e-42	3.38482e-42
LUC7L	5.29598	3.04532	-2.25066	1.27016e-57	2.07539e-56
HERPUD1	7.19	4.93974	-2.25027	1.03248e-55	6.53842e-55
PI4KAP1	3.19285	0.943023	-2.24983	2.77586e-55	1.60074e-54
TPT1-AS1	3.26184	1.01316	-2.24868	1.20515e-57	2.07539e-56
PARP6	5.10247	2.85553	-2.24694	1.20513e-57	2.07539e-56
SPCS2	6.16743	3.92173	-2.2457	1.22592e-57	2.07539e-56
SYNE2	4.98635	2.74202	-2.24432	1.22646e-57	2.07539e-56
LINC00339	5.583	3.33874	-2.24426	1.9694e-51	7.038e-51
PAM16	4.40637	2.16279	-2.24358	1.20519e-57	2.07539e-56
AC024060.1	2.24346	0	-2.24346	1.03145e-66	3.91777e-64
AFG3L1P	3.4094	1.16598	-2.24342	1.20508e-57	2.07539e-56
TMEM258	6.88027	4.63726	-2.24301	1.20324e-57	2.07539e-56
INTS11	5.80389	3.56343	-2.24046	1.20499e-57	2.07539e-56
STIMATE	2.78288	0.542784	-2.24009	1.20529e-57	2.07539e-56
RNA5SP216	2.23893	0	-2.23893	1.56148e-31	2.68796e-31
CRELD2	5.51085	3.27241	-2.23844	6.99096e-55	3.72275e-54
TRMU	4.18195	1.94427	-2.23769	1.29266e-57	2.07539e-56
PSAT1	4.56837	2.33136	-2.23701	5.02621e-43	1.14804e-42
CAPN3	2.57146	0.334825	-2.23664	1.27018e-57	2.07539e-56
AC022149.1	3.26636	1.03045	-2.23591	6.95638e-53	2.8715e-52
CUTALP	3.99052	1.75737	-2.23316	5.31556e-57	4.93529e-56
TATDN1	4.34705	2.11491	-2.23215	1.82405e-56	1.40185e-55
ARL17A	2.34131	0.109945	-2.23137	1.20526e-57	2.07539e-56
IL32	7.51495	5.28423	-2.23073	5.74688e-54	2.69999e-53
WASH7P	3.08132	0.850734	-2.23058	1.29269e-57	2.07539e-56
CCDC57	4.11523	1.88612	-2.22912	1.46112e-57	2.09158e-56
PIGP	3.68883	1.4601	-2.22873	1.36235e-57	2.07539e-56
NBPF14	2.82925	0.60069	-2.22856	1.20524e-57	2.07539e-56
ARMCX7P	2.26192	0.0343322	-2.22759	1.41122e-55	8.67335e-55
EMC6	4.13428	1.90768	-2.2266	1.31539e-57	2.07539e-56
GTF2H4	3.24179	1.01634	-2.22545	1.20529e-57	2.07539e-56
SLC3A1	4.81031	2.58521	-2.2251	6.79683e-33	1.199e-32
CYB5D1	2.68914	0.464602	-2.22453	1.20526e-57	2.07539e-56
DUS1L	6.10722	3.8831	-2.22412	1.36173e-57	2.07539e-56
TUBG2	5.11184	2.88776	-2.22408	5.99534e-55	3.23154e-54
RNF144A-AS1	2.66643	0.443069	-2.22336	6.9916e-55	3.72275e-54
COA1	4.13422	1.91366	-2.22056	1.20524e-57	2.07539e-56
MAT2A	7.59751	5.37981	-2.21771	2.39684e-55	1.40249e-54
SPCS1	6.41112	4.1944	-2.21672	1.56574e-57	2.13253e-56
ZNF710-AS1	3.56153	1.34562	-2.21591	2.06232e-54	1.02678e-53
STXBP6	3.94425	1.72906	-2.21518	8.35542e-57	7.11918e-56
RBM39	6.78221	4.5677	-2.21451	1.20374e-57	2.07539e-56
NDUFA10	5.52471	3.31304	-2.21167	1.20483e-57	2.07539e-56
UBR4	5.19477	2.98545	-2.20933	1.20483e-57	2.07539e-56
AC007368.1	2.53495	0.327635	-2.20731	1.4123e-54	7.19064e-54
NME1-NME2	2.82255	0.615249	-2.2073	5.69916e-57	5.21188e-56
AC009084.3	2.20468	0	-2.20468	1.034e-63	1.53684e-61
PNPLA7	3.60503	1.40096	-2.20407	1.26743e-56	1.01897e-55
SRXN1	2.74628	0.542381	-2.2039	1.2266e-57	2.07539e-56
TTC17	5.17658	2.97274	-2.20384	1.20508e-57	2.07539e-56
COBLL1	3.90434	1.70146	-2.20287	4.8721e-57	4.60138e-56
CLK4	4.05052	1.84767	-2.20286	1.20524e-57	2.07539e-56
EEF1A1P5	5.80712	3.60546	-2.20167	9.59148e-48	2.67076e-47
HEMK1	3.37503	1.17347	-2.20156	1.22653e-57	2.07539e-56
LYPLAL1-AS1	2.6898	0.488673	-2.20112	1.34428e-43	3.12861e-43
AC244197.3	2.6607	0.460298	-2.20041	9.76926e-57	8.15712e-56
ZNF280D	3.72432	1.52498	-2.19934	1.20519e-57	2.07539e-56
TECPR1	4.97335	2.77521	-2.19814	1.78415e-53	7.90454e-53
PDHA1	5.9431	3.74673	-2.19637	1.20494e-57	2.07539e-56
PAK3	3.15566	0.960141	-2.19552	1.88442e-48	5.46111e-48
AC018557.1	2.19414	0	-2.19414	1.03147e-66	3.91777e-64
LENG8	7.08882	4.89618	-2.19263	9.59096e-57	8.03177e-56
C2CD4B	4.53509	2.34418	-2.19091	1.39962e-38	2.80746e-38
RTEL1	2.42349	0.233115	-2.19037	1.20531e-57	2.07539e-56
ONECUT1	2.86622	0.676999	-2.18922	5.22403e-55	2.85732e-54
U2AF1L4	4.19622	2.00739	-2.18883	4.38889e-57	4.24548e-56
ATM	3.84202	1.6594	-2.18261	3.04315e-57	3.2052e-56
NAIP	2.27786	0.0967694	-2.18109	1.20524e-57	2.07539e-56
FAM13A	4.00359	1.82351	-2.18008	1.50754e-56	1.18741e-55
SLC25A3	7.2862	5.10628	-2.17993	1.20117e-57	2.07539e-56
NAA10	5.26863	3.08886	-2.17977	7.58996e-57	6.56516e-56
AC087393.2	2.17833	0	-2.17833	1.03403e-63	1.53684e-61
AS3MT	2.27845	0.100837	-2.17761	3.81401e-57	3.80065e-56
MZT2B	6.91172	4.73506	-2.17666	3.80453e-55	2.13274e-54
AC068385.1	2.17471	0	-2.17471	4.40752e-59	3.34814e-57
AZIN1-AS1	2.90077	0.726187	-2.17458	2.69353e-57	2.91569e-56
RTRAF	5.99503	3.82249	-2.17255	1.20476e-57	2.07539e-56
AC006254.1	2.41207	0.241024	-2.17104	1.31554e-57	2.07539e-56
TXNL1	4.70927	2.53854	-2.17074	1.24819e-57	2.07539e-56
ENKD1	5.55478	3.38485	-2.16993	5.41934e-56	3.62399e-55
MBL1P	2.52772	0.358515	-2.1692	1.93287e-57	2.34302e-56
FAM214A	4.19971	2.03183	-2.16787	1.43567e-57	2.07801e-56
SEL1L	6.26201	4.09607	-2.16594	3.60072e-47	9.72713e-47
SLC16A12	3.14325	0.978236	-2.16502	9.74124e-43	2.20409e-42
CALCOCO1	5.74361	3.57861	-2.165	1.22636e-57	2.07539e-56
CDK3	2.57555	0.412563	-2.16298	1.20522e-57	2.07539e-56
TTC28-AS1	3.07411	0.913243	-2.16086	1.20524e-57	2.07539e-56
AP002807.1	3.35588	1.19717	-2.15871	1.26745e-56	1.01897e-55
SEM1	5.29927	3.14068	-2.15859	2.8381e-57	3.03393e-56
ACAD8	4.22162	2.06321	-2.15841	1.22636e-57	2.07539e-56
MIB2	4.46311	2.30747	-2.15564	1.43578e-57	2.07801e-56
TBC1D3L	2.58258	0.43106	-2.15152	3.67151e-37	7.12379e-37
DANCR	5.752	3.6007	-2.1513	2.83545e-56	2.04833e-55
STARD10	7.01018	4.85983	-2.15035	1.03598e-56	8.5665e-56
PKD1	4.46487	2.31541	-2.14946	5.4088e-57	5.00274e-56
AASS	3.44674	1.30134	-2.1454	1.45613e-56	1.1517e-55
HAUS7	2.83455	0.689175	-2.14537	8.80185e-57	7.46977e-56
NRCAM	3.75635	1.61264	-2.14372	1.48906e-44	3.59783e-44
UBA5	4.71564	2.57236	-2.14328	1.24802e-57	2.07539e-56
MGAT2	3.31716	1.17475	-2.14241	1.89942e-57	2.32062e-56
RPL23	8.85185	6.71063	-2.14122	1.38287e-57	2.07539e-56
GCAT	4.78545	2.64583	-2.13961	2.90974e-47	7.89742e-47
CYHR1	5.03608	2.89686	-2.13922	1.24805e-57	2.07539e-56
AC025259.1	2.15707	0.0187775	-2.13829	7.55485e-60	6.55469e-58
THOC1	4.00605	1.8681	-2.13795	1.22653e-57	2.07539e-56
MTA1	5.24611	3.11157	-2.13454	1.20513e-57	2.07539e-56
FXYD1	2.70784	0.573706	-2.13414	1.35859e-56	1.0851e-55
CDK10	5.74503	3.61133	-2.1337	1.56664e-57	2.13253e-56
GDF10	2.47429	0.342064	-2.13223	2.11565e-54	1.05029e-53
NPIPB2	2.37153	0.239647	-2.13188	1.65147e-57	2.16472e-56
RPL15	8.86996	6.73846	-2.1315	1.177e-57	2.07539e-56
ATP4A	2.18927	0.0583554	-2.13092	6.0293e-56	3.98657e-55
FAM221A	3.28605	1.15603	-2.13002	3.81777e-57	3.80065e-56
CYP51A1	3.45718	1.3298	-2.12738	8.06924e-57	6.91018e-56
INTS10	5.20098	3.07375	-2.12723	1.22639e-57	2.07539e-56
OGT	6.1511	4.0259	-2.12519	1.31469e-57	2.07539e-56
DDX11	3.96759	1.844	-2.12359	2.46208e-55	1.43331e-54
RNF31	4.38592	2.26348	-2.12244	1.20515e-57	2.07539e-56
ZNF692	4.908	2.78713	-2.12087	2.86072e-56	2.06147e-55
PDXP	2.46362	0.343185	-2.12044	7.51619e-57	6.51471e-56
ATF7IP2	3.65276	1.53317	-2.11959	1.01141e-56	8.38397e-56
AC135983.2	2.77932	0.660506	-2.11881	1.20529e-57	2.07539e-56
TKT	6.80147	4.68493	-2.11654	5.22953e-56	3.51129e-55
NPAS2	4.47083	2.35475	-2.11607	5.7991e-57	5.2863e-56
SSR2	7.38763	5.27313	-2.11451	1.40722e-57	2.07539e-56
FAM204A	3.74718	1.63363	-2.11355	1.20517e-57	2.07539e-56
CLASRP	5.37267	3.25974	-2.11293	1.20508e-57	2.07539e-56
MON2	4.01217	1.89941	-2.11275	1.36235e-57	2.07539e-56
ECI2	5.38347	3.27087	-2.1126	4.15053e-55	2.30727e-54
WASH2P	3.35834	1.24593	-2.11242	1.20522e-57	2.07539e-56
LYRM9	3.20188	1.08949	-2.11239	7.65939e-57	6.61183e-56
AF111169.1	2.10864	0	-2.10864	1.03147e-66	3.91777e-64
MMP25-AS1	3.04111	0.932485	-2.10863	1.20526e-57	2.07539e-56
ZSWIM8	5.29469	3.18689	-2.1078	1.20508e-57	2.07539e-56
LRRC37A2	2.67262	0.566536	-2.10608	1.2266e-57	2.07539e-56
CFC1	3.25878	1.15303	-2.10576	6.46527e-38	1.27485e-37
RPH3AL	4.32168	2.21693	-2.10474	3.57248e-48	1.01804e-47
MRPL23	5.51349	3.41295	-2.10055	2.03679e-57	2.40933e-56
ABAT	4.12738	2.02803	-2.09935	1.43366e-43	3.33398e-43
DMTF1	4.65992	2.56243	-2.09749	1.36204e-57	2.07539e-56
CADPS	3.2404	1.14307	-2.09734	7.72643e-50	2.44334e-49
BCS1L	4.96924	2.87298	-2.09626	1.20515e-57	2.07539e-56
CCDC159	4.39295	2.29698	-2.09597	2.22275e-57	2.54137e-56
MTERF4	3.8844	1.78845	-2.09596	1.20524e-57	2.07539e-56
PHLDB1	4.74761	2.6528	-2.0948	1.56696e-57	2.13253e-56
AC020659.1	2.75717	0.66243	-2.09474	2.20353e-52	8.63942e-52
ALDOB	5.58416	3.49035	-2.09382	1.17126e-21	1.71258e-21
VPS51	6.28267	4.18945	-2.09322	2.91155e-57	3.09478e-56
C5	3.04251	0.949672	-2.09284	1.72564e-51	6.2107e-51
SLC16A10	2.80813	0.715309	-2.09282	9.40354e-53	3.83959e-52
COMMD3	4.9887	2.89618	-2.09252	1.20513e-57	2.07539e-56
TSPYL2	5.22455	3.13222	-2.09233	1.20257e-50	4.02948e-50
DNAH14	2.42283	0.331187	-2.09164	1.20522e-57	2.07539e-56
CCNL1	5.59197	3.50264	-2.08934	1.20513e-57	2.07539e-56
TRO	3.64528	1.55623	-2.08905	1.02258e-53	4.67457e-53
C11orf98	4.28823	2.1995	-2.08873	1.20513e-57	2.07539e-56
NAA16	3.90787	1.81915	-2.08872	1.5947e-57	2.14286e-56
PAH	2.9211	0.834075	-2.08703	1.28978e-45	3.25051e-45
AC026403.1	5.03321	2.9475	-2.08571	1.72579e-47	4.73926e-47
NQO2	3.81229	1.72674	-2.08556	1.36233e-57	2.07539e-56
MCF2L	3.70464	1.61919	-2.08545	3.75187e-57	3.75891e-56
DMPK	5.05088	2.96588	-2.085	1.17835e-52	4.76807e-52
CNKSR3	2.99585	0.911676	-2.08417	1.33879e-57	2.07539e-56
AC011511.4	2.09116	0.00946499	-2.0817	3.63036e-58	2.07539e-56
SLX1B	2.09676	0.0165382	-2.08022	8.65268e-58	2.07539e-56
KIFC3	5.1848	3.10684	-2.07796	1.93258e-57	2.34302e-56
AKT2	5.15463	3.07683	-2.0778	3.7513e-57	3.75891e-56
CXCL12	5.46063	3.38669	-2.07394	7.15177e-37	1.37917e-36
MAPK8IP3	5.12928	3.05628	-2.073	2.55567e-57	2.8187e-56
BRI3	6.54557	4.47473	-2.07084	3.37652e-57	3.46274e-56
SNRPEP4	2.72966	0.659098	-2.07057	5.40808e-57	5.00274e-56
EDRF1	3.57134	1.50459	-2.06675	1.20522e-57	2.07539e-56
METTL22	3.29619	1.22983	-2.06636	1.20517e-57	2.07539e-56
AMT	4.27312	2.2103	-2.06282	6.55029e-57	5.83416e-56
FAAP20	4.25493	2.19355	-2.06138	1.51318e-57	2.10446e-56
SERF2	8.07602	6.01469	-2.06133	1.19245e-57	2.07539e-56
AC010132.3	2.06772	0.00809471	-2.05962	7.69006e-58	2.07539e-56
EFCAB2	2.80149	0.743807	-2.05769	1.36235e-57	2.07539e-56
NDUFB1	6.27856	4.22186	-2.0567	2.16304e-57	2.50649e-56
STK36	4.38234	2.32682	-2.05551	1.3623e-57	2.07539e-56
FAM157C	2.14846	0.0936718	-2.05479	1.20531e-57	2.07539e-56
AL132780.3	2.0521	0.000127238	-2.05197	4.14711e-64	6.88178e-62
ERVK3-1	3.90371	1.85211	-2.0516	1.20517e-57	2.07539e-56
AGAP9	3.55129	1.50145	-2.04984	5.56361e-54	2.61677e-53
BCAT2	5.06981	3.02006	-2.04975	6.87274e-55	3.66531e-54
KCNJ16	3.65341	1.60489	-2.04851	7.66758e-37	1.47633e-36
AC005062.1	2.33124	0.28359	-2.04765	3.02422e-55	1.72764e-54
ICAM3	2.81049	0.763308	-2.04718	9.56201e-53	3.90243e-52
FBXO2	5.01252	2.96705	-2.04547	1.77417e-42	3.98058e-42
NDRG2	5.7969	3.75243	-2.04447	2.4056e-56	1.77973e-55
AC099560.2	3.30962	1.26548	-2.04415	1.18315e-50	3.96602e-50
MIF	6.83281	4.78981	-2.043	9.22911e-54	4.23474e-53
NBPF9	2.86137	0.819811	-2.04156	1.20522e-57	2.07539e-56
FITM1	2.53293	0.495097	-2.03783	1.31718e-53	5.96083e-53
JMJD7-PLA2G4B	2.66942	0.632398	-2.03702	1.20531e-57	2.07539e-56
MTUS1	5.462	3.42579	-2.03621	3.22852e-56	2.29924e-55
AC105052.3	2.15161	0.117525	-2.03409	7.29395e-43	1.65738e-42
CHN2	3.21521	1.18238	-2.03284	9.40752e-56	5.98646e-55
AL008729.2	2.08294	0.0504458	-2.0325	2.76919e-58	1.90851e-56
AL353150.1	2.82427	0.793386	-2.03088	2.63717e-48	7.58576e-48
APLP1	5.11788	3.08739	-2.03049	2.80611e-40	5.88131e-40
MTHFS	4.12227	2.09252	-2.02974	2.07281e-57	2.43662e-56
ZNF98	2.13682	0.107239	-2.02958	5.97237e-57	5.42977e-56
SH3GLB2	5.99512	3.96649	-2.02862	1.38582e-57	2.07539e-56
CEP95	4.08169	2.05342	-2.02828	1.20519e-57	2.07539e-56
PPAN	3.76293	1.73599	-2.02694	1.85599e-56	1.42382e-55
CTNND2	3.05162	1.02474	-2.02687	2.01876e-51	7.20197e-51
CCDC18-AS1	3.69003	1.66351	-2.02652	1.24567e-56	1.00335e-55
AFMID	4.82138	2.79565	-2.02573	4.11204e-56	2.83998e-55
CAMTA1	3.96777	1.94206	-2.02571	1.22653e-57	2.07539e-56
COQ10A	3.74234	1.71725	-2.02509	2.37908e-55	1.39258e-54
ANKRD36B	2.29684	0.272296	-2.02454	1.20524e-57	2.07539e-56
POMC	2.7968	0.772265	-2.02454	2.17655e-48	6.28511e-48
EGFL8	2.70982	0.685716	-2.0241	1.20529e-57	2.07539e-56
RHOXF1P1	2.40056	0.378634	-2.02193	1.56445e-50	5.20226e-50
LAT	2.22262	0.201127	-2.02149	1.20526e-57	2.07539e-56
IGFBP2	6.64604	4.62488	-2.02116	1.64898e-37	3.2218e-37
KLHDC4	3.99706	1.97623	-2.02083	1.20517e-57	2.07539e-56
RGS11	3.33976	1.31915	-2.0206	1.16396e-50	3.90546e-50
RABGGTB	5.32397	3.30343	-2.02054	1.41047e-57	2.07539e-56
APBB3	4.04451	2.02407	-2.02044	2.55601e-57	2.8187e-56
RABGEF1	2.94983	0.930216	-2.01962	1.20519e-57	2.07539e-56
SMAD2	3.53109	1.51158	-2.01951	1.20524e-57	2.07539e-56
GTF2H2	2.27623	0.257699	-2.01853	1.20529e-57	2.07539e-56
GSTO2	3.75149	1.73458	-2.01691	2.76361e-56	2.00406e-55
ITFG2	4.26304	2.24625	-2.01679	2.83816e-57	3.03393e-56
AL355816.2	2.01616	0	-2.01616	6.67107e-65	1.40768e-62
CES4A	2.92358	0.90799	-2.01559	1.14931e-52	4.65719e-52
INTS6	3.20543	1.19139	-2.01404	1.20529e-57	2.07539e-56
FAM219B	3.7219	1.70879	-2.0131	4.70559e-57	4.48566e-56
TBCD	4.89811	2.88501	-2.0131	1.20503e-57	2.07539e-56
ANKRD20A5P	2.29396	0.28577	-2.00819	1.53387e-56	1.20374e-55
ATP6V1G2-DDX39B	2.01272	0.00462499	-2.0081	5.46104e-52	2.06231e-51
GATA4	4.10326	2.09588	-2.00738	5.96571e-45	1.46503e-44
NOSIP	5.71627	3.70912	-2.00715	1.34638e-56	1.07736e-55
METTL17	5.18002	3.17483	-2.00519	1.22634e-57	2.07539e-56
LETMD1	5.30141	3.29749	-2.00392	1.31521e-57	2.07539e-56
C11orf1	4.15977	2.15773	-2.00204	5.13337e-57	4.78982e-56
CHKB-CPT1B	2.35158	0.349677	-2.0019	1.20526e-57	2.07539e-56
XIST	3.08217	1.08035	-2.00183	3.12241e-15	4.14801e-15
ISY1-RAB43	2.00644	0.00605296	-2.00039	8.65251e-58	2.07539e-56
NADSYN1	4.4829	2.4827	-2.0002	1.20524e-57	2.07539e-56
STOM	3.6748	5.67553	2.00073	9.24735e-53	3.78124e-52
DEPTOR	1.71234	3.71343	2.00108	1.50748e-56	1.18741e-55
TMEM54	3.76463	5.7685	2.00387	9.01043e-56	5.75725e-55
DPYSL2	2.29851	4.30253	2.00402	6.1094e-57	5.53124e-56
PKM	5.70164	7.70693	2.0053	4.40495e-55	2.43779e-54
PIK3IP1	2.40365	4.40902	2.00537	2.62361e-56	1.91487e-55
HOXB5	0.443824	2.44923	2.00541	3.18019e-54	1.54554e-53
THBS1	3.9011	5.90685	2.00576	4.52444e-31	7.72105e-31
NES	1.63079	3.63693	2.00613	6.09853e-55	3.27992e-54
ADAM12	0.147347	2.15355	2.00621	1.2602e-51	4.59632e-51
FNDC10	0.486883	2.49361	2.00672	3.56076e-57	3.61404e-56
FGL2	0.928386	2.93514	2.00675	9.2523e-51	3.12407e-50
RUNX1	1.37081	3.37804	2.00723	8.24495e-50	2.6035e-49
SHISA2	0.205014	2.21227	2.00726	3.28536e-56	2.33195e-55
PRNP	3.27084	5.27827	2.00743	1.83909e-55	1.10149e-54
HK1	2.52482	4.53326	2.00844	2.1155e-54	1.05029e-53
ABHD11-AS1	1.16068	3.17027	2.00959	4.75583e-36	8.97698e-36
ITGB5	3.65584	5.66597	2.01014	3.0059e-53	1.29296e-52
PFDN2	4.1796	6.19131	2.01171	1.27001e-57	2.07539e-56
POF1B	1.39523	3.40718	2.01194	2.62691e-43	6.05372e-43
GBP3	1.65904	3.67209	2.01305	2.47932e-40	5.20276e-40
AKAP12	1.58151	3.59796	2.01645	2.55058e-46	6.61125e-46
AC010547.2	0.442131	2.45874	2.01661	5.30001e-41	1.13632e-40
SYT11	0.88891	2.90771	2.0188	2.50466e-55	1.45463e-54
LINC01559	0.0414104	2.06153	2.02012	6.78617e-51	2.31793e-50
STK38	2.53315	4.55417	2.02102	2.04476e-54	1.01844e-53
RFTN1	1.50479	3.52654	2.02176	1.61261e-53	7.20781e-53
HLA-DPA1	3.43061	5.45389	2.02328	2.46129e-40	5.16556e-40
ANXA10	2.80132	4.82544	2.02413	5.1501e-18	7.12814e-18
NBDY	2.66159	4.68626	2.02466	1.27009e-57	2.07539e-56
PPDPF	6.55256	8.57727	2.02471	2.26547e-46	5.88828e-46
FZD7	0.755475	2.78186	2.02639	1.27056e-52	5.11938e-52
PPARG	1.07722	3.104	2.02678	4.31924e-47	1.16241e-46
RHBDL2	0.346774	2.37451	2.02773	3.80917e-51	1.33033e-50
KPNA2	2.07765	4.1055	2.02785	7.02193e-57	6.16113e-56
CD4	1.74434	3.77248	2.02814	1.1319e-51	4.14626e-51
TNFRSF11B	0.662751	2.69122	2.02847	8.74835e-46	2.21718e-45
LY6D	0.474354	2.50326	2.02891	3.23969e-17	4.43337e-17
PGRMC1	3.92969	5.95867	2.02899	1.29227e-57	2.07539e-56
ITGB2	2.1894	4.21992	2.03052	8.35951e-42	1.83628e-41
FUT3	2.08926	4.12082	2.03156	3.15273e-40	6.5997e-40
WNT2	0.0889403	2.12191	2.03297	1.77494e-49	5.49091e-49
TIMP2	4.89644	6.92995	2.03351	7.5473e-49	2.23801e-48
AP001000.1	0.368696	2.40237	2.03367	3.80932e-57	3.80065e-56
NUSAP1	0.835714	2.86987	2.03416	4.6025e-51	1.59695e-50
MAFB	2.23733	4.2719	2.03458	4.65452e-46	1.19416e-45
SCCPDH	2.93497	4.97122	2.03625	1.20524e-57	2.07539e-56
B2M	8.64326	10.6808	2.03753	3.01067e-49	9.1808e-49
DHCR24	3.38934	5.427	2.03767	2.04829e-46	5.33273e-46
RALA	2.51759	4.56143	2.04384	1.20522e-57	2.07539e-56
SKIL	1.77812	3.82223	2.0441	1.81544e-54	9.0969e-54
PSPHP1	0.122295	2.1669	2.0446	3.75589e-18	5.21322e-18
PDPN	1.57572	3.62077	2.04505	3.42308e-45	8.47808e-45
YWHAB	4.42168	6.47001	2.04833	1.2046e-57	2.07539e-56
AC115618.2	1.30545	3.35394	2.04849	1.10316e-56	9.02195e-56
MRPL14	3.3264	5.37539	2.04899	1.22625e-57	2.07539e-56
PDGFRB	3.27517	5.3245	2.04933	7.79524e-49	2.30992e-48
KRT6A	0.943136	2.9941	2.05097	1.63719e-14	2.15452e-14
JPT1	3.17025	5.22282	2.05257	4.96721e-49	1.49008e-48
TM4SF1	5.31486	7.36802	2.05316	4.39134e-37	8.50405e-37
RPL13AP20	0.356053	2.41486	2.05881	1.19245e-57	2.07539e-56
PCDH1	2.74594	4.80559	2.05965	5.75479e-54	2.70088e-53
CYP27A1	2.14996	4.21196	2.06199	1.68796e-55	1.01945e-54
AC009065.2	0.427389	2.48956	2.06217	1.05105e-50	3.53493e-50
SERPINB9	0.904979	2.97072	2.06574	1.04313e-55	6.59146e-55
UCP2	2.49119	4.55739	2.0662	4.49868e-53	1.89906e-52
INAFM2	2.13669	4.2035	2.06681	1.20522e-57	2.07539e-56
SGCB	1.75991	3.82773	2.06782	2.03679e-57	2.40933e-56
MT-ND4	11.7233	13.7913	2.06797	1.24039e-53	5.637e-53
PLEKHO2	1.77556	3.84567	2.07011	3.15654e-55	1.7954e-54
ADAM8	1.86949	3.93979	2.0703	1.11234e-44	2.70172e-44
LINC02381	1.40313	3.47362	2.07049	9.0017e-48	2.50827e-47
SCEL	0.175302	2.2459	2.0706	2.46523e-42	5.50793e-42
MIA	0.65428	2.72514	2.07086	6.41935e-30	1.07064e-29
MTMR11	2.07627	4.14847	2.0722	6.01473e-47	1.60606e-46
MUC3A	1.05102	3.13254	2.08151	2.11346e-35	3.93843e-35
NRP2	0.876474	2.95887	2.08239	2.33571e-53	1.01925e-52
RHOA	6.216	8.30038	2.08438	1.49714e-57	2.10446e-56
B4GALNT3	1.59462	3.67984	2.08521	3.38129e-53	1.44772e-52
FAM83A	0.10044	2.18817	2.08772	1.99692e-42	4.47214e-42
PTGS2	0.279227	2.36696	2.08774	2.69483e-51	9.53425e-51
LRRC15	0.0517919	2.13986	2.08807	2.01077e-53	8.84633e-53
FBN1	1.98187	4.07118	2.08931	1.16635e-42	2.63137e-42
ENO1	6.35738	8.44696	2.08958	1.01204e-53	4.62877e-53
CD3D	0.641428	2.73339	2.09197	7.72351e-51	2.62446e-50
EMP3	2.7846	4.8779	2.0933	8.79868e-50	2.77211e-49
BHLHE41	1.85714	3.95156	2.09442	1.22876e-52	4.95795e-52
PTTG1	0.840216	2.9347	2.09449	1.72506e-53	7.67831e-53
ASPHD2	0.33707	2.43173	2.09466	4.0935e-57	4.01642e-56
LPAR5	0.352111	2.447	2.09489	1.37346e-55	8.46581e-55
MKI67	0.231673	2.32878	2.09711	3.55627e-53	1.51773e-52
MT-CO2	11.9177	14.0158	2.09811	3.44847e-53	1.47538e-52
PLA2G7	0.241194	2.34087	2.09967	5.23342e-56	3.51129e-55
PLS1	1.94146	4.04523	2.10378	2.95634e-47	8.02061e-47
CEP55	0.159809	2.26436	2.10456	2.886e-54	1.41016e-53
PALLD	2.77513	4.88103	2.1059	1.32459e-51	4.82111e-51
IGFL2	0.0671783	2.17337	2.10619	1.15546e-51	4.23166e-51
OSTF1	3.04059	5.14845	2.10785	1.20519e-57	2.07539e-56
RCC2	3.1592	5.26911	2.10991	1.70169e-56	1.31814e-55
ADAMTS12	0.35067	2.46091	2.11024	1.1784e-49	3.68548e-49
ID1	3.92269	6.03299	2.1103	8.83424e-43	2.00126e-42
HAPLN3	0.926682	3.03873	2.11204	5.93004e-49	1.77134e-48
IGHJ2	0	2.11286	2.11286	1.73276e-53	7.70859e-53
DKK3	2.6175	4.73119	2.11369	5.59498e-52	2.10966e-51
STMN2	1.01437	3.13095	2.11658	2.36313e-43	5.45081e-43
BCL2A1	0.488683	2.60647	2.11778	2.73569e-51	9.67483e-51
SLC24A3	0.44253	2.56288	2.12035	2.14656e-57	2.48907e-56
LOXL2	1.77144	3.89309	2.12164	3.59532e-50	1.16517e-49
AFAP1-AS1	0.0723482	2.19562	2.12327	1.62114e-38	3.24683e-38
MRC1	1.11706	3.24136	2.1243	3.05547e-43	7.0307e-43
PLIN3	3.00698	5.13131	2.12433	2.22058e-53	9.71262e-53
REEP3	1.95439	4.0806	2.12621	2.20687e-56	1.65519e-55
COL6A3	3.82669	5.95365	2.12696	1.3175e-36	2.52254e-36
RAB32	2.41517	4.54243	2.12726	8.33147e-52	3.09165e-51
ARL14	1.94434	4.07355	2.12921	7.29139e-34	1.31271e-33
APOL6	0.929559	3.05959	2.13003	2.64687e-57	2.8835e-56
MFAP5	1.1874	3.31851	2.13111	3.0793e-38	6.12421e-38
CAPN9	0.143308	2.27446	2.13115	1.72155e-48	4.99911e-48
LRRC8A	2.94842	5.08025	2.13183	1.18231e-56	9.59708e-56
SH3BGRL3	5.51239	7.6452	2.13281	1.30194e-52	5.23966e-52
F2RL2	0.411889	2.54736	2.13547	2.91688e-49	8.89954e-49
IL13RA1	3.07059	5.20656	2.13597	1.22636e-57	2.07539e-56
NAPSB	0.873839	3.01035	2.13651	8.72008e-48	2.43098e-47
MIR4292	0	2.13726	2.13726	4.47098e-64	7.14186e-62
AHNAK	3.69194	5.83035	2.13841	1.8651e-52	7.3622e-52
NBL1	3.32226	5.46104	2.13879	6.55351e-51	2.24459e-50
NCF2	1.2787	3.41833	2.13963	6.50837e-46	1.65735e-45
EVI2B	0.970353	3.11047	2.14012	3.74683e-51	1.30909e-50
FHL2	2.15894	4.29922	2.14028	6.49641e-48	1.82446e-47
SERINC2	3.79028	5.93098	2.1407	8.29898e-44	1.9479e-43
CD93	1.90112	4.04282	2.14169	5.99468e-55	3.23154e-54
MIR4653	0	2.14544	2.14544	1.61559e-63	2.15731e-61
YWHAG	3.71564	5.86293	2.1473	1.2479e-57	2.07539e-56
BCL10	1.56624	3.71592	2.14968	2.14647e-57	2.48907e-56
USH1C	1.91756	4.06734	2.14978	4.05911e-48	1.15246e-47
IGHV3-13	0.114224	2.26474	2.15051	3.39365e-47	9.17353e-47
LINC02041	0.0286002	2.17938	2.15078	3.05473e-56	2.19008e-55
EVPL	1.13543	3.28824	2.15282	3.63396e-42	8.07904e-42
CDC42EP5	2.73717	4.89212	2.15495	3.2755e-46	8.4443e-46
CMTM6	2.89723	5.05235	2.15513	6.32525e-57	5.68493e-56
FPR3	0.681453	2.84027	2.15881	4.89995e-50	1.57159e-49
ATP6AP2	3.81625	5.97538	2.15913	1.20485e-57	2.07539e-56
FERMT3	1.90238	4.06195	2.15957	3.96461e-50	1.28057e-49
SLC16A4	0.572987	2.73304	2.16006	8.7836e-54	4.03682e-53
GM2A	2.22989	4.3932	2.16331	1.38638e-57	2.07539e-56
PPP1R14C	0.373729	2.53706	2.16333	2.46519e-54	1.21569e-53
CDHR5	0.884151	3.04749	2.16334	1.08647e-40	2.30482e-40
EFNA5	0.392236	2.56008	2.16784	4.0461e-55	2.25631e-54
AL671277.1	0.568399	2.73646	2.16806	2.45962e-39	5.02869e-39
SELL	0.462446	2.63067	2.16823	4.49876e-53	1.89906e-52
AC092868.1	0.304034	2.4734	2.16936	1.20707e-45	3.0452e-45
AC026401.3	0.64258	2.81229	2.16971	2.14652e-57	2.48907e-56
LY86	0.709216	2.87919	2.16997	1.60523e-52	6.38507e-52
FGFBP1	0.237066	2.41004	2.17297	4.97458e-42	1.10051e-41
ITGA11	0.50738	2.68168	2.1743	1.90548e-51	6.81919e-51
SPP1	6.06754	8.24347	2.17593	5.4609e-24	8.28343e-24
COL14A1	1.60446	3.78438	2.17992	4.25848e-43	9.74899e-43
TWF2	2.93824	5.11931	2.18107	2.60063e-57	2.85722e-56
TWSG1	1.55406	3.7363	2.18224	1.71022e-57	2.20287e-56
ETS2	3.11138	5.29539	2.18401	3.05701e-53	1.31419e-52
SOX4	2.20895	4.3952	2.18625	2.76372e-53	1.19558e-52
PRXL2B	2.22458	4.41178	2.1872	2.62397e-57	2.87678e-56
IGKV3D-20	0.141039	2.33022	2.18918	1.21825e-47	3.37312e-47
ASF1B	0.387863	2.57784	2.18997	5.23652e-56	3.51129e-55
CD53	2.22053	4.41271	2.19218	3.50856e-44	8.33471e-44
CDCP1	1.96679	4.16012	2.19333	2.25844e-53	9.87496e-53
CDKN2B	0.765711	2.95998	2.19427	2.1746e-51	7.745e-51
LOX	1.26149	3.45646	2.19497	1.4283e-46	3.74656e-46
JUNB	5.46716	7.66281	2.19565	1.63097e-39	3.34933e-39
CENPW	0.908547	3.10656	2.19801	3.40084e-56	2.39898e-55
SPOCK2	0.794153	2.99637	2.20222	6.10986e-57	5.53124e-56
DSG2	2.89543	5.0981	2.20267	9.72043e-54	4.45062e-53
CYP2C18	0.16506	2.36783	2.20277	2.85325e-46	7.37566e-46
SLC7A5	1.62434	3.8285	2.20416	1.12089e-44	2.72213e-44
GSS	2.75769	4.96251	2.20483	1.20522e-57	2.07539e-56
TRBV28	0.0645623	2.27428	2.20972	1.01887e-60	9.67473e-59
SNORA33	0.501003	2.71123	2.21022	2.28057e-38	4.55156e-38
PLEC	3.4763	5.68787	2.21157	4.71891e-55	2.5971e-54
CALR	6.8787	9.09034	2.21164	1.31173e-57	2.07539e-56
ANXA2P2	1.21532	3.43058	2.21526	1.50019e-50	4.99731e-50
CTSD	6.98806	9.20355	2.21549	1.96441e-56	1.49758e-55
CCL17	0.0942574	2.31001	2.21575	1.71189e-52	6.79034e-52
GPX1	5.48106	7.69751	2.21645	2.16745e-56	1.6338e-55
CHCHD2P9	0.100619	2.32007	2.21945	4.10945e-52	1.56923e-51
MT-ND5	9.16419	11.3858	2.22166	5.04426e-46	1.2928e-45
SNORD6	0	2.22182	2.22182	4.47098e-64	7.14186e-62
TM4SF4	4.20965	6.43187	2.22223	6.29095e-29	1.03082e-28
HCP5	1.48234	3.70475	2.22241	5.59481e-53	2.33691e-52
TRAC	1.06967	3.29523	2.22556	6.22366e-49	1.8571e-48
CDC42EP2	1.59736	3.82475	2.22739	2.92245e-55	1.67451e-54
PRRX2	0.46386	2.69629	2.23243	4.7389e-52	1.79994e-51
PTPRH	1.66859	3.90303	2.23443	7.09043e-48	1.98606e-47
TRIM14	1.03755	3.27333	2.23578	2.28465e-56	1.70598e-55
MOXD1	0.898041	3.13597	2.23793	3.06178e-49	9.32834e-49
CD2	0.620548	2.85937	2.23883	1.07498e-52	4.36947e-52
CAP1	4.71477	6.95494	2.24017	1.35773e-56	1.0851e-55
CALB2	0.357863	2.59857	2.2407	8.8659e-49	2.61901e-48
MAOB	2.00795	4.2505	2.24255	4.22767e-49	1.27693e-48
UCA1	0.309993	2.55298	2.24299	1.93471e-41	4.20233e-41
IGLV3-9	0.129021	2.37359	2.24457	8.21514e-47	2.1827e-46
CST7	0.701117	2.95218	2.25106	2.77646e-54	1.35975e-53
ADAMTS2	1.71834	3.97025	2.25191	7.11538e-51	2.42553e-50
KRT6B	0.348075	2.60303	2.25495	1.29329e-38	2.59721e-38
CYBB	1.23157	3.48756	2.25599	1.25739e-49	3.92821e-49
HSPB1P1	0.175553	2.43309	2.25754	1.46307e-59	1.20225e-57
EPSTI1	0.853289	3.11399	2.2607	5.7551e-54	2.70088e-53
GPR137B	1.25144	3.51266	2.26121	2.74075e-57	2.95207e-56
RND3	1.63674	3.89855	2.26181	1.0431e-55	6.59146e-55
MYL9	4.8788	7.14142	2.26262	6.71351e-46	1.70903e-45
OAS3	1.07182	3.33578	2.26396	1.84535e-53	8.15849e-53
SLC22A3	0.407917	2.67241	2.26449	6.88535e-51	2.35044e-50
HMOX1	1.63061	3.89514	2.26453	3.74001e-53	1.59134e-52
RARRES1	2.06878	4.33447	2.26569	1.69616e-38	3.3955e-38
CYP1B1	1.05785	3.324	2.26615	2.62698e-43	6.05372e-43
STC1	1.29722	3.56377	2.26655	7.60177e-50	2.40833e-49
IGHV3-48	0.198934	2.46674	2.2678	5.78331e-46	1.47623e-45
AGT	1.86954	4.1404	2.27086	1.88362e-42	4.22289e-42
FOXS1	0.459568	2.73321	2.27364	3.40955e-55	1.92712e-54
NTM	0.348419	2.62552	2.2771	2.8239e-54	1.38105e-53
SKAP2	1.50156	3.77883	2.27727	1.48688e-57	2.10446e-56
GZMA	0.502295	2.77969	2.2774	2.12798e-55	1.25983e-54
SLC16A1	0.882613	3.16107	2.27846	1.69603e-54	8.53624e-54
AHNAK2	0.734426	3.01297	2.27855	2.15213e-45	5.38026e-45
JUP	4.55489	6.83505	2.28016	5.37694e-54	2.54088e-53
TMEM158	0.808254	3.09035	2.2821	1.47119e-55	8.99678e-55
IFI27	3.86067	6.14287	2.28221	6.28424e-40	1.30495e-39
PROCR	2.1826	4.4654	2.2828	7.87866e-55	4.15126e-54
ZFP36	5.2715	7.55601	2.28451	3.38e-41	7.2897e-41
TBC1D2	1.10971	3.39636	2.28665	1.33869e-57	2.07539e-56
PRDX5	6.36618	8.65463	2.28845	4.53427e-57	4.36128e-56
MYEOV	1.14322	3.43262	2.2894	1.14562e-33	2.0538e-33
PTTG1IP	4.98615	7.27667	2.29052	1.26982e-57	2.07539e-56
KRT23	1.02618	3.3176	2.29142	7.05383e-37	1.36061e-36
PEA15	4.1115	6.40364	2.29214	7.02008e-57	6.16113e-56
TMSB4X	8.70791	11.0024	2.29453	2.13665e-50	7.05013e-50
TMEM92	0.572657	2.86759	2.29493	1.9161e-45	4.80346e-45
HIST1H2AC	2.32009	4.61624	2.29615	3.57254e-48	1.01804e-47
EGR2	0.441222	2.73741	2.29619	1.87663e-53	8.29065e-53
FUCA1	3.02811	5.32489	2.29678	1.20506e-57	2.07539e-56
IFIT3	1.58142	3.87824	2.29682	6.37005e-54	2.97164e-53
MT-ND6	9.57809	11.8753	2.2972	8.54e-46	2.16566e-45
RCN3	2.6736	4.97112	2.29752	2.99947e-51	1.05662e-50
HS3ST1	0.313753	2.61134	2.29759	1.07092e-54	5.55028e-54
LY96	1.25843	3.55664	2.29821	5.50266e-52	2.07665e-51
PTAFR	0.695973	2.99657	2.30059	3.18013e-54	1.54554e-53
ADAM9	2.76151	5.06235	2.30084	6.079e-52	2.28168e-51
CD79A	0.38218	2.68437	2.30219	2.84577e-46	7.35741e-46
IGHV3-53	0.109578	2.4141	2.30453	5.73382e-49	1.71363e-48
ENDOD1	1.66338	3.96901	2.30563	2.72855e-55	1.57724e-54
ADAM19	0.417755	2.72557	2.30782	4.8589e-54	2.30818e-53
RNF19B	2.10146	4.41298	2.31151	1.77101e-57	2.23912e-56
SOCS3	3.24036	5.55311	2.31275	9.66156e-44	2.26123e-43
FRZB	1.02823	3.34122	2.31299	1.15092e-53	5.24013e-53
CDH11	1.04347	3.35654	2.31307	2.12051e-47	5.79808e-47
IGHV1-69	0.116044	2.43009	2.31405	1.6274e-47	4.47553e-47
CXCL8	1.52738	3.84439	2.31701	1.98494e-33	3.54287e-33
MIR25	0	2.31804	2.31804	1.61559e-63	2.15731e-61
IGHV3-73	0.220816	2.53888	2.31807	9.34972e-44	2.19032e-43
MIR635	0	2.31869	2.31869	1.22846e-64	2.18722e-62
MYL12B	6.36571	8.6858	2.32008	4.41925e-57	4.27227e-56
QPCT	1.58837	3.90946	2.32109	3.9363e-51	1.37288e-50
IGLV7-43	0.338068	2.65945	2.32138	4.61404e-41	9.91242e-41
PFN1	6.49593	8.81919	2.32325	1.45806e-57	2.09158e-56
CCN4	0.404451	2.72929	2.32483	1.2194e-51	4.45342e-51
TSPAN15	3.08864	5.41614	2.3275	5.38078e-51	1.85795e-50
IGHV3-72	0.281859	2.61063	2.32877	7.00375e-42	1.54203e-41
SLC1A1	0.905671	3.23471	2.32903	2.10795e-48	6.09422e-48
ANXA1	3.67679	6.01261	2.33581	5.19242e-45	1.27806e-44
HBEGF	1.31811	3.65629	2.33818	4.06752e-53	1.72563e-52
GPR153	0.709981	3.04924	2.33926	2.69358e-57	2.91569e-56
LINC01614	0.0501867	2.3919	2.34171	2.15895e-56	1.62918e-55
PLXDC2	1.04707	3.3893	2.34223	2.11379e-52	8.30169e-52
ACTR2	3.66816	6.01414	2.34598	1.48643e-57	2.10446e-56
PAQR8	0.651164	3.00215	2.35098	1.65147e-57	2.16472e-56
GPNMB	2.69252	5.04355	2.35103	2.98853e-44	7.12225e-44
RAP2B	1.2694	3.62237	2.35298	2.16891e-56	1.6338e-55
NPC1L1	0.369423	2.72244	2.35302	7.86113e-47	2.09092e-46
RTP4	0.956837	3.31595	2.35911	7.3586e-55	3.89511e-54
TACSTD2	4.70117	7.06144	2.36027	4.6924e-39	9.5202e-39
KRT7	4.99694	7.36003	2.36309	2.16777e-36	4.13014e-36
IGKV2-24	0.599133	2.96251	2.36338	2.51785e-35	4.6869e-35
ZG16B	0.918288	3.28304	2.36476	6.07136e-38	1.19828e-37
TYROBP	3.51287	5.87899	2.36612	4.83957e-46	1.24116e-45
AC016735.1	0.32281	2.68913	2.36632	1.71168e-49	5.30001e-49
TK1	1.62794	3.9946	2.36666	1.45824e-48	4.25111e-48
MTPN	3.03224	5.4036	2.37136	1.22634e-57	2.07539e-56
BMP4	1.27364	3.64573	2.37209	5.93894e-51	2.04047e-50
MT-RNR1	8.36137	10.7344	2.37305	1.24053e-54	6.35393e-54
MARCO	0.549208	2.92575	2.37654	2.77694e-36	5.27548e-36
METTL7B	1.0531	3.43021	2.37711	1.03495e-49	3.24755e-49
IHH	0.0751365	2.45298	2.37784	1.82293e-52	7.20237e-52
CXCL10	0.359722	2.74007	2.38034	5.60042e-51	1.92989e-50
LTB	0.94546	3.32655	2.38109	1.34141e-46	3.52242e-46
MSN	3.7722	6.15498	2.38277	2.36134e-51	8.38647e-51
SERPINH1	3.73961	6.12312	2.38351	6.71733e-51	2.29625e-50
ABHD17C	1.83916	4.22332	2.38415	2.14718e-53	9.41067e-53
HTRA1	4.25153	6.64022	2.38869	7.19312e-53	2.96681e-52
NECTIN4	1.58624	3.97501	2.38877	8.90139e-45	2.17005e-44
CHMP4B	4.97755	7.3687	2.39114	1.20437e-57	2.07539e-56
CD14	2.88097	5.27761	2.39664	1.36903e-51	4.97861e-51
HLA-DOA	0.885327	3.28197	2.39665	1.84356e-51	6.61144e-51
TNFAIP6	0.234648	2.63158	2.39693	3.41675e-53	1.46254e-52
OLR1	0.75855	3.15639	2.39785	7.99529e-42	1.75672e-41
CA9	1.75551	4.1571	2.40159	1.462e-23	2.20164e-23
IGHV2-26	0.135642	2.53851	2.40287	2.49456e-47	6.80015e-47
RNASE6	1.54074	3.94395	2.4032	3.3389e-51	1.17039e-50
CYBRD1	2.57418	4.97773	2.40355	1.53002e-48	4.45428e-48
KLF2	2.4297	4.83449	2.40479	2.86123e-50	9.34192e-50
ACTG1	8.88204	11.2883	2.40621	1.15312e-56	9.37639e-56
KCNK1	1.60542	4.01183	2.40641	1.26041e-51	4.59632e-51
IGLV10-54	0.26046	2.66884	2.40838	7.91699e-38	1.55716e-37
ZNF703	2.15361	4.56496	2.41135	4.70532e-57	4.48566e-56
SLC16A3	1.7479	4.15957	2.41167	3.516e-48	1.00243e-47
CTSZ	5.12585	7.53832	2.41248	2.4631e-54	1.21569e-53
CLEC11A	1.96808	4.38067	2.41259	5.28789e-54	2.5002e-53
OAS1	1.45017	3.86478	2.41461	2.00233e-51	7.14634e-51
TNFRSF1B	1.80192	4.2234	2.42148	4.97237e-56	3.36464e-55
HEPH	0.731833	3.15404	2.4222	1.66751e-54	8.3975e-54
HPGD	0.542921	2.96545	2.42252	1.62947e-49	5.05027e-49
MGLL	1.99175	4.4145	2.42275	1.43065e-54	7.27976e-54
TMEM119	1.84992	4.27393	2.42401	1.72579e-47	4.73926e-47
FMOD	2.69764	5.12676	2.42912	3.07445e-51	1.08169e-50
PPP1R14D	0.199214	2.62862	2.4294	6.7896e-54	3.16034e-53
GPSM3	1.83334	4.26306	2.42972	5.89335e-55	3.18176e-54
UNC5B	1.35405	3.78489	2.43084	3.45999e-56	2.43271e-55
GOLM1	3.96625	6.39952	2.43328	5.28723e-54	2.5002e-53
GPR183	0.785765	3.22125	2.43549	1.10414e-51	4.05152e-51
TRBC2	1.28874	3.72452	2.43578	2.36906e-47	6.46422e-47
VASP	3.51693	5.95284	2.43591	7.74478e-55	4.08836e-54
PSAP	7.33682	9.77306	2.43624	1.4006e-57	2.07539e-56
ATP1B1	5.26901	7.70915	2.44014	1.99327e-52	7.84587e-52
VDR	0.882843	3.32353	2.44069	4.88344e-55	2.6805e-54
BHLHE40	4.43554	6.87689	2.44135	1.9455e-45	4.87644e-45
SRPX2	1.22323	3.66635	2.44312	2.52207e-49	7.73085e-49
APOBEC3C	1.56818	4.01933	2.45115	4.43383e-52	1.68782e-51
AMIGO2	1.28183	3.73309	2.45126	2.58395e-53	1.12264e-52
LAMA3	1.55174	4.00438	2.45264	3.05136e-47	8.27051e-47
SPON1	1.59684	4.05124	2.4544	2.90252e-48	8.31431e-48
COL6A2	4.99037	7.44533	2.45495	8.95351e-46	2.26851e-45
GRN	5.18423	7.65153	2.4673	1.51228e-57	2.10446e-56
MET	1.79808	4.2665	2.46842	4.88789e-49	1.46774e-48
ELK3	1.74006	4.20849	2.46843	7.52782e-57	6.51471e-56
SERTAD1	1.75623	4.22708	2.47085	2.36273e-57	2.66033e-56
HIST1H4I	0.222526	2.69555	2.47302	1.31087e-56	1.05091e-55
CXCL16	3.06904	5.5421	2.47306	2.81172e-56	2.03216e-55
HNRNPCP2	0.674308	3.15022	2.47592	1.20531e-57	2.07539e-56
BCAS1	0.459294	2.94155	2.48226	2.18099e-46	5.67389e-46
CXCL9	0.266983	2.75213	2.48515	1.45603e-53	6.5456e-53
KCTD12	1.91293	4.39857	2.48564	1.24565e-56	1.00335e-55
SAMD9	0.681413	3.16737	2.48596	3.46824e-55	1.95576e-54
CCL24	0.074036	2.5617	2.48767	1.08387e-56	8.89155e-56
CEACAM7	0.828534	3.32038	2.49184	1.24952e-29	2.07368e-29
IGLL5	0.845026	3.3369	2.49187	5.0496e-36	9.52519e-36
CEMIP	0.5096	3.00561	2.49601	1.46273e-51	5.31031e-51
TRIM15	0.123738	2.62115	2.49741	2.8146e-51	9.94361e-51
SH3KBP1	1.32862	3.83422	2.5056	1.56699e-57	2.13253e-56
GREM1	0.8884	3.39445	2.50605	2.28724e-41	4.95608e-41
EMILIN1	2.92553	5.43291	2.50738	1.97716e-48	5.72482e-48
AC103810.3	0	2.50744	2.50744	5.45765e-54	2.57543e-53
PTGIS	1.02376	3.53251	2.50875	6.61099e-47	1.76389e-46
ARHGDIB	3.64935	6.15972	2.51037	8.85639e-54	4.06844e-53
TNC	0.864015	3.37444	2.51042	6.77341e-51	2.31404e-50
DKK1	0.24465	2.76036	2.51571	1.03233e-42	2.33363e-42
MT-CO3	11.7035	14.2235	2.52007	9.57662e-56	6.08489e-55
CCL21	2.25184	4.77202	2.52019	7.13958e-30	1.18995e-29
SLC5A1	0.67333	3.19713	2.5238	3.51589e-48	1.00243e-47
ARF6	2.90137	5.42621	2.52484	1.20506e-57	2.07539e-56
PLAC8	0.77153	3.29722	2.52569	6.4477e-51	2.20983e-50
DUSP5	1.81852	4.34508	2.52656	3.00621e-53	1.29296e-52
FSTL1	3.17765	5.70506	2.52742	9.2373e-50	2.90674e-49
OR2I1P	1.06613	3.60028	2.53415	1.10631e-38	2.22583e-38
CAPG	4.02017	6.55435	2.53417	2.77441e-47	7.54258e-47
ELF4	1.05274	3.58816	2.53541	3.81756e-57	3.80065e-56
PLPP4	0.104837	2.64073	2.53589	8.23182e-53	3.37811e-52
TTYH3	2.27909	4.8166	2.53751	7.52066e-56	4.89529e-55
RRAS	3.69425	6.23635	2.54209	1.94055e-53	8.55714e-53
LTBP2	1.95757	4.50246	2.54489	2.36158e-51	8.38647e-51
OASL	0.271389	2.81689	2.5455	2.92641e-51	1.03194e-50
MAL2	3.67363	6.21954	2.54591	1.50141e-52	5.99482e-52
PFKP	2.57278	5.11871	2.54593	4.72114e-56	3.21007e-55
DHRS9	0.224067	2.78295	2.55889	4.52208e-46	1.16105e-45
TOR4A	1.31893	3.87815	2.55922	1.75437e-53	7.78271e-53
ACTA2	4.86324	7.42612	2.56288	7.43095e-43	1.68744e-42
RGS10	1.73547	4.29925	2.56379	1.28221e-55	7.95207e-55
PADI1	0.0952201	2.65975	2.56453	1.99787e-39	4.09591e-39
CAPN5	1.86391	4.42849	2.56459	3.6543e-50	1.1839e-49
FCGR3A	1.70294	4.26966	2.56672	8.58224e-48	2.39412e-47
TOP2A	0.407236	2.97632	2.56908	1.84528e-53	8.15849e-53
IGLV8-61	0.452155	3.02414	2.57199	3.86571e-34	7.0074e-34
MYADM	3.50467	6.07833	2.57366	7.23339e-55	3.83386e-54
MDFI	1.14837	3.72528	2.57691	5.74709e-51	1.97883e-50
FXYD5	3.4794	6.05968	2.58029	5.41176e-52	2.0455e-51
IGLV7-46	0.482241	3.06366	2.58142	2.28259e-41	4.94726e-41
MMP12	0.0173088	2.6066	2.58929	4.57382e-60	4.07166e-58
APLNR	0.78412	3.37666	2.59254	3.67778e-53	1.56642e-52
LGALS3	5.05755	7.65187	2.59432	9.95005e-47	2.6326e-46
VILL	1.45742	4.05252	2.59509	9.59193e-48	2.67076e-47
PITX1	0.200386	2.79937	2.59898	4.31853e-48	1.22449e-47
SNORD99	0	2.6022	2.6022	4.47087e-64	7.14186e-62
NMU	0.0892507	2.69284	2.60359	7.76207e-53	3.19454e-52
AC093673.1	1.14329	3.74981	2.60651	5.60072e-57	5.14131e-56
PYGB	3.51521	6.12317	2.60796	1.46101e-57	2.09158e-56
HLA-DQA1	1.45534	4.06395	2.60861	4.4671e-48	1.26578e-47
C1QB	3.97119	6.58118	2.60999	2.68688e-43	6.18924e-43
THY1	2.69971	5.31425	2.61454	4.83706e-48	1.36808e-47
LBH	2.39198	5.01001	2.61804	8.01397e-55	4.21491e-54
SNORD14A	0	2.62492	2.62492	1.61559e-63	2.15731e-61
AXL	1.39851	4.02406	2.62555	2.22636e-54	1.10298e-53
GAPDH	7.65308	10.2794	2.62633	2.07751e-57	2.44046e-56
SLC45A3	0.665306	3.29359	2.62829	5.50178e-53	2.29922e-52
CEACAM1	1.0519	3.69072	2.63882	8.29262e-55	4.35446e-54
CAPN8	1.55193	4.19386	2.64193	8.65657e-35	1.59197e-34
FERMT1	0.855255	3.4982	2.64294	1.44006e-50	4.80279e-50
UBE2T	0.472633	3.12416	2.65152	2.69246e-57	2.91569e-56
FOXL1	0.115243	2.77201	2.65677	4.2283e-56	2.90825e-55
TMEM176B	4.10473	6.76245	2.65772	3.50723e-51	1.22764e-50
CLRN3	0.16858	2.82635	2.65777	7.27681e-53	3.00061e-52
TAGLN2	6.61835	9.28463	2.66628	1.00931e-56	8.38397e-56
CDR2L	1.4053	4.08261	2.67731	2.54788e-55	1.47772e-54
SLC6A6	1.34624	4.02394	2.6777	2.22624e-54	1.10298e-53
HLA-DQB1	2.12284	4.80107	2.67823	6.50619e-44	1.53173e-43
PRR15	1.14254	3.82405	2.68151	4.13587e-51	1.43972e-50
ANGPTL2	1.50439	4.18909	2.6847	5.05313e-55	2.7691e-54
B4GALT5	2.27573	4.96111	2.68538	1.33869e-57	2.07539e-56
SERPINA1	5.59864	8.28422	2.68558	3.68621e-36	6.97881e-36
CDC20	0.456256	3.14199	2.68574	1.4802e-54	7.5162e-54
WFDC2	3.42462	6.11906	2.69444	9.17186e-43	2.07673e-42
CMTM3	1.92728	4.62325	2.69598	1.40901e-53	6.35118e-53
PERP	3.57392	6.27313	2.6992	1.48143e-56	1.16965e-55
MIR647	0	2.70103	2.70103	1.61555e-63	2.15731e-61
HOXB7	0.595856	3.30142	2.70556	5.14686e-56	3.45937e-55
EDNRA	0.558891	3.26918	2.71029	3.90996e-55	2.18324e-54
LCP1	1.76494	4.47608	2.71114	1.68757e-52	6.69567e-52
TRIM31	0.278203	2.99779	2.71959	1.99142e-44	4.78523e-44
OAS2	0.700637	3.42593	2.7253	3.90982e-55	2.18324e-54
CDHR2	0.237991	2.96379	2.7258	4.69464e-49	1.41244e-48
TRIM29	0.951304	3.67869	2.72738	5.41423e-37	1.04719e-36
EMB	0.778056	3.50708	2.72902	1.57583e-55	9.57507e-55
FOSL1	0.753035	3.49608	2.74305	9.6988e-50	3.04799e-49
IGLV2-8	0.869991	3.6154	2.74541	1.54832e-37	3.02756e-37
CD248	2.32942	5.07534	2.74592	9.67138e-52	3.56487e-51
TGM2	3.41832	6.16451	2.74619	9.02257e-44	2.11512e-43
MYOF	2.10719	4.85369	2.7465	1.05049e-51	3.86156e-51
OLFM4	5.29428	8.04081	2.74653	1.47188e-16	1.99392e-16
BX470102.1	0.178464	2.92652	2.74806	2.48407e-55	1.44513e-54
SULF2	2.34789	5.09748	2.7496	1.31366e-52	5.27946e-52
PTK6	1.15055	3.9078	2.75725	2.64451e-44	6.31989e-44
CCN2	4.72965	7.48884	2.75919	1.31866e-43	3.07064e-43
APOC1	2.56013	5.32156	2.76143	6.49391e-42	1.43144e-41
CCL20	0.657505	3.42367	2.76617	4.24511e-44	1.00676e-43
CDH17	0.202157	2.96957	2.76741	2.87754e-51	1.01576e-50
FBLN2	1.78689	4.55986	2.77296	2.81486e-50	9.19389e-50
CRISP3	0.90692	3.68178	2.77486	3.72731e-22	5.49579e-22
IGLV3-10	0.471585	3.24961	2.77803	7.7188e-39	1.5578e-38
EPHA2	2.39138	5.17041	2.77903	3.80807e-48	1.08282e-47
GALNT5	0.0768751	2.85653	2.77965	1.22256e-51	4.46401e-51
PMEPA1	3.47404	6.25581	2.78177	4.89906e-50	1.57159e-49
GJA1	2.20507	4.98974	2.78467	3.18357e-55	1.809e-54
COL8A2	0.434084	3.22024	2.78616	8.49215e-54	3.90918e-53
SDC4	4.87421	7.66255	2.78834	7.91246e-51	2.68653e-50
TREM2	1.1673	3.95588	2.78858	3.12586e-51	1.09849e-50
MIR570	0	2.79338	2.79338	1.22849e-64	2.18722e-62
IGHV3-33	0.689224	3.48748	2.79826	3.51489e-38	6.98078e-38
MARVELD1	2.02218	4.82047	2.79829	6.00414e-57	5.44737e-56
NT5E	0.754596	3.555	2.80041	3.12962e-55	1.78127e-54
LIPH	1.39144	4.1994	2.80795	1.2987e-49	4.05458e-49
MT-TC	0	2.80939	2.80939	5.79654e-63	7.33885e-61
CD52	1.79866	4.61403	2.81537	2.28352e-48	6.58621e-48
HLA-E	5.90988	8.72959	2.81971	2.36247e-56	1.75451e-55
CSTB	3.79331	6.61654	2.82323	6.54967e-57	5.83416e-56
LY6E	4.4556	7.28999	2.83439	1.102e-46	2.90656e-46
RPL13AP25	0.493103	3.32958	2.83648	1.20397e-57	2.07539e-56
COL4A2	3.82596	6.6657	2.83974	1.63876e-54	8.26976e-54
CLDN2	1.93814	4.77851	2.84036	3.04799e-31	5.2164e-31
AL049840.5	0.649411	3.49197	2.84256	1.20522e-57	2.07539e-56
VNN1	0.590953	3.43449	2.84354	6.19314e-48	1.74129e-47
MT-CO1	11.4696	14.3157	2.84612	5.73912e-55	3.11012e-54
TPX2	0.236398	3.08678	2.85038	8.35369e-57	7.11918e-56
IGKV1-6	0.351635	3.20673	2.8551	1.67673e-47	4.60973e-47
IGFBP7	6.60013	9.45553	2.8554	1.12792e-52	4.5781e-52
VSIG1	0.186594	3.04374	2.85715	8.26696e-45	2.01856e-44
HLA-DPB1	3.75311	6.61126	2.85814	1.65488e-50	5.49485e-50
AP005233.2	0.134533	2.99426	2.85973	4.89381e-49	1.46926e-48
CLIC1	5.8445	8.70855	2.86405	8.78845e-57	7.46952e-56
IGHV4-31	0.1047	2.97422	2.86952	1.4286e-53	6.43583e-53
MT-TY	0	2.87358	2.87358	1.61559e-63	2.15731e-61
MIR3685	0	2.88075	2.88075	1.61559e-63	2.15731e-61
PLEK2	1.9512	4.83741	2.88621	3.22465e-46	8.31685e-46
EDIL3	0.66596	3.55315	2.88719	8.95644e-57	7.57868e-56
SMIM24	1.60885	4.4998	2.89095	3.31895e-45	8.22496e-45
IGKV1-27	0.557145	3.4506	2.89346	1.51218e-39	3.108e-39
GNA15	0.579048	3.48157	2.90252	5.84332e-55	3.15957e-54
FDCSP	0.191522	3.09739	2.90586	1.12619e-44	2.73461e-44
HLA-DQB2	0.270526	3.17814	2.90761	8.02666e-56	5.19469e-55
MMP2	4.19567	7.10592	2.91025	2.66438e-44	6.3665e-44
SYT13	1.12719	4.03959	2.9124	1.97382e-53	8.69111e-53
PLAUR	1.70201	4.62247	2.92046	3.26018e-50	1.05978e-49
SGPP2	1.0721	3.9947	2.9226	2.67226e-53	1.15784e-52
LTBP1	1.35984	4.2826	2.92276	3.07407e-54	1.49735e-53
PNMA1	1.8591	4.78221	2.92311	1.51304e-57	2.10446e-56
CTSS	2.5552	5.48968	2.93448	3.33862e-51	1.17039e-50
RAC2	1.65077	4.59428	2.94351	1.0226e-53	4.67457e-53
MIR429	0	2.94659	2.94659	5.79654e-63	7.33885e-61
CCL5	1.22119	4.1694	2.94821	5.79404e-55	3.13491e-54
MT-RNR2	10.1638	13.1145	2.95065	5.18544e-56	3.48387e-55
SDR16C5	0.188372	3.14777	2.9594	3.51105e-47	9.48789e-47
S100A2	0.776693	3.74052	2.96383	4.11865e-44	9.77179e-44
GEM	1.48738	4.45535	2.96796	3.2041e-51	1.12522e-50
IGKV1-17	0.588302	3.55749	2.96919	2.78441e-42	6.20727e-42
FNDC1	0.501268	3.4856	2.98433	3.48008e-50	1.12911e-49
COL12A1	1.69171	4.67619	2.98448	2.11115e-49	6.50287e-49
CPXM1	1.06299	4.04937	2.98638	8.61212e-52	3.191e-51
BAIAP2L2	1.03179	4.01848	2.98669	8.36391e-53	3.43149e-52
LIF	0.988156	3.97679	2.98864	1.68311e-49	5.21342e-49
SFTA2	1.44745	4.43765	2.9902	1.74076e-39	3.57265e-39
CAVIN1	3.48356	6.47494	2.99138	6.27523e-56	4.1316e-55
BASP1	1.14489	4.13811	2.99322	3.52826e-55	1.98699e-54
AREG	0.887798	3.8815	2.9937	6.78456e-50	2.15542e-49
CD55	2.85219	5.8519	2.9997	3.23432e-54	1.56973e-53
AGR3	1.53457	4.53534	3.00078	2.99328e-42	6.66855e-42
ST6GALNAC1	0.627215	3.62962	3.00241	9.90697e-46	2.50748e-45
HLA-C	6.5093	9.51195	3.00265	1.89551e-57	2.32062e-56
MATN3	0.313396	3.32417	3.01077	8.34954e-54	3.84775e-53
LGALS1	5.75159	8.76334	3.01175	2.96153e-49	9.03417e-49
AHR	1.7569	4.77421	3.01732	2.40613e-56	1.77973e-55
IGKV1-16	0.518672	3.53639	3.01772	3.24063e-44	7.71432e-44
ITGB4	3.11178	6.13006	3.01828	7.20396e-48	2.01706e-47
COL4A1	3.45657	6.47748	3.02091	7.35753e-55	3.89511e-54
HK2	0.954653	3.97896	3.02431	6.88547e-51	2.35044e-50
EZR	4.92176	7.94829	3.02654	7.91528e-56	5.12648e-55
IGHJ3	0	3.03578	3.03578	5.03098e-56	3.39745e-55
DMBT1	0.661381	3.69786	3.03648	8.78401e-34	1.57922e-33
LGALS4	4.2166	7.26303	3.04643	1.03016e-38	2.07367e-38
C1QC	3.51229	6.56175	3.04947	1.52702e-49	4.74635e-49
SEMA7A	0.559985	3.61183	3.05185	7.82217e-53	3.21695e-52
RAB31	1.67965	4.73402	3.05436	3.52063e-54	1.70081e-53
CST6	0.35705	3.4136	3.05655	2.42915e-46	6.30317e-46
IGHV3-49	0.292846	3.35178	3.05894	6.15541e-48	1.73125e-47
RFLNA	0.252134	3.31601	3.06388	1.11723e-55	7.02708e-55
SLC6A14	0.0719777	3.14365	3.07167	4.59797e-49	1.38384e-48
FSCN1	1.8138	4.89548	3.08169	5.6983e-57	5.21188e-56
EFNB2	1.3329	4.41897	3.08607	2.51177e-57	2.78614e-56
MMP28	0.764054	3.85653	3.09248	1.28963e-56	1.03487e-55
MXRA5	1.66829	4.76332	3.09503	2.81111e-48	8.06488e-48
APOE	3.69889	6.79787	3.09898	4.54663e-46	1.16701e-45
MUC5AC	0.208308	3.31568	3.10737	1.15782e-39	2.38715e-39
TSPAN8	3.84485	6.96103	3.11618	3.60719e-43	8.28351e-43
IGHV1-24	0.168117	3.28901	3.1209	2.72024e-51	9.62219e-51
TMEM45B	0.657042	3.78346	3.12642	2.50755e-54	1.23549e-53
IGHV1-2	0.445439	3.5725	3.12706	1.36423e-41	2.97834e-41
SRGN	3.22306	6.35837	3.13531	4.24283e-54	2.03361e-53
CDH3	0.661755	3.80058	3.13882	2.06388e-50	6.81815e-50
HMGA1	3.62511	6.76766	3.14255	3.02366e-55	1.72764e-54
ANO1	1.41992	4.56288	3.14297	1.0709e-54	5.55028e-54
MDK	3.60477	6.751	3.14623	3.42965e-56	2.4183e-55
ERN2	0.649693	3.79598	3.14628	3.08174e-42	6.86384e-42
LAPTM5	2.99356	6.14102	3.14746	4.34941e-53	1.83987e-52
IGLV4-69	0.374724	3.5241	3.14938	1.49718e-46	3.92182e-46
COL8A1	0.543661	3.69967	3.15601	4.64099e-51	1.60933e-50
SCD	2.06426	5.2355	3.17124	1.24273e-50	4.15841e-50
IL1RN	0.644348	3.82006	3.17571	9.44127e-48	2.62989e-47
TMSB4XP8	1.0107	4.192	3.1813	9.77847e-49	2.87963e-48
KLF5	2.19922	5.38183	3.1826	2.48401e-47	6.77248e-47
S100A4	4.2616	7.44712	3.18552	1.69838e-47	4.66775e-47
IGKV1-9	0.565551	3.75396	3.18841	1.03506e-43	2.41915e-43
ECM1	1.48061	4.67072	3.19011	3.55609e-53	1.51773e-52
SPDEF	0.324297	3.52675	3.20245	4.22781e-49	1.27693e-48
EFNB1	1.97269	5.18183	3.20913	2.66959e-56	1.9442e-55
BIK	0.959927	4.16996	3.21003	4.97255e-56	3.36464e-55
ARL4C	1.55639	4.77245	3.21606	5.56292e-54	2.61677e-53
IGHV1-46	0.197188	3.4137	3.21651	1.18903e-51	4.349e-51
CORO2A	0.26452	3.48337	3.21885	2.18422e-57	2.51614e-56
C15orf48	2.03881	5.25863	3.21983	6.67503e-50	2.12263e-49
IGHV3-74	0.478401	3.70097	3.22256	1.44058e-47	3.97264e-47
AKR1B10	0.543868	3.76891	3.22504	2.03084e-41	4.40777e-41
IGHV1-69D	0.368518	3.601	3.23248	7.15026e-46	1.81782e-45
SEMA3C	0.48337	3.72125	3.23788	8.01455e-55	4.21491e-54
CKS2	1.38084	4.61982	3.23898	3.49901e-57	3.56859e-56
TMC5	1.1272	4.36759	3.24039	1.40428e-47	3.87509e-47
S100A10	5.71802	8.95927	3.24125	3.50904e-52	1.34748e-51
CCL19	1.03025	4.27505	3.2448	4.90876e-37	9.49961e-37
HLA-H	1.99604	5.25095	3.25491	7.52753e-57	6.51471e-56
IGHV3-30	0.894526	4.15041	3.25588	2.27374e-39	4.65145e-39
CARD11	0.681947	3.93858	3.25663	5.32013e-53	2.22879e-52
MTND4P12	0.426463	3.68531	3.25885	2.67947e-48	7.69988e-48
CDA	0.57152	3.8313	3.25978	7.93095e-57	6.82213e-56
BATF	0.559156	3.822	3.26284	3.90485e-56	2.71087e-55
IGLV6-57	0.309504	3.57377	3.26427	3.70781e-50	1.20094e-49
FAM3D	0.465179	3.73025	3.26507	8.24061e-47	2.18913e-46
UBE2C	0.489104	3.77127	3.28217	4.2066e-55	2.33591e-54
IGFBP4	5.81834	9.10177	3.28343	1.49314e-53	6.70186e-53
HLA-DQA2	0.353029	3.64867	3.29564	1.15219e-52	4.66776e-52
TM4SF5	0.356276	3.65773	3.30146	7.49201e-51	2.54782e-50
SELPLG	0.905544	4.20886	3.30331	2.87275e-55	1.6499e-54
FAM83E	0.739346	4.04671	3.30737	6.18105e-52	2.31884e-51
C1QA	3.55034	6.86	3.30965	2.51779e-52	9.81339e-52
VSTM2L	0.917141	4.23066	3.31352	7.43892e-53	3.0645e-52
COL11A1	0.295016	3.61001	3.315	1.36851e-44	3.31124e-44
VCAN	1.54765	4.86288	3.31524	2.20338e-50	7.25351e-50
IGHV3-11	0.386674	3.72839	3.34172	2.18801e-46	5.69129e-46
AL355312.4	0.0496966	3.39267	3.34298	1.05684e-58	7.75257e-57
ACSL5	1.51584	4.85918	3.34334	7.00809e-50	2.2252e-49
PPP1R14BP3	1.39751	4.74682	3.34931	1.29264e-57	2.07539e-56
FN1	4.33994	7.69248	3.35254	6.29874e-43	1.43391e-42
DUOXA2	0.283678	3.63774	3.35406	1.14259e-45	2.88593e-45
KLK7	0.121809	3.48555	3.36374	4.1482e-41	8.9251e-41
PTGES	0.661781	4.04535	3.38357	1.22876e-52	4.95795e-52
SERPINB5	0.152431	3.54248	3.39005	1.37237e-47	3.78942e-47
HLA-B	6.71827	10.1105	3.39223	4.74625e-56	3.22556e-55
F2R	1.30362	4.69625	3.39263	1.61581e-56	1.25705e-55
CST2	0.154063	3.55504	3.40097	2.15403e-53	9.43532e-53
IGKC	4.86043	8.27654	3.4161	1.04351e-29	1.73447e-29
CLIC3	0.483757	3.90426	3.42051	3.39823e-52	1.30669e-51
INHBA	0.23242	3.65863	3.42621	3.46006e-56	2.43271e-55
FOXQ1	0.82099	4.26031	3.43932	6.44759e-51	2.20983e-50
IGHV4-34	0.290838	3.73458	3.44374	1.11266e-50	3.73847e-50
TNFRSF21	2.5056	5.95126	3.44566	9.08866e-56	5.7992e-55
CXCR4	1.95298	5.39956	3.44658	8.01441e-55	4.21491e-54
ITGA2	0.586653	4.04393	3.45728	1.02919e-56	8.51446e-56
LGALS3BP	4.82967	8.29557	3.4659	1.41007e-57	2.07539e-56
LAMP5	0.240375	3.71251	3.47213	3.23366e-55	1.8362e-54
TNS4	0.150911	3.63742	3.48651	2.20798e-46	5.74148e-46
PLAT	2.14132	5.6299	3.48858	6.72751e-53	2.78216e-52
IGHV3-21	0.452043	3.94293	3.49088	1.44164e-46	3.78037e-46
SLC2A1	2.01034	5.51902	3.50869	3.12945e-55	1.78127e-54
ISG15	2.63002	6.13924	3.50922	8.07115e-54	3.7287e-53
ANTXR1	1.39626	4.9162	3.51994	8.72824e-55	4.56916e-54
LINC01133	0.292734	3.8167	3.52397	6.01233e-48	1.69212e-47
IGKV3-15	0.891456	4.42806	3.5366	3.14322e-44	7.48766e-44
MIR621	0	3.5544	3.5544	1.22834e-64	2.18722e-62
IGLV1-47	0.662856	4.21956	3.55671	1.33161e-45	3.35345e-45
CD74	6.65154	10.2132	3.56163	2.40829e-53	1.04899e-52
AQP5	0.764159	4.32584	3.56168	6.99467e-42	1.54023e-41
DUOX2	0.472062	4.03584	3.56378	1.05841e-43	2.47203e-43
DPYSL3	1.43664	5.00204	3.5654	7.39794e-57	6.44181e-56
MMP14	3.93879	7.5199	3.58111	2.31595e-52	9.07186e-52
IGLV3-1	0.588858	4.17144	3.58258	9.45574e-45	2.30356e-44
CCL18	0.164297	3.74973	3.58544	2.21865e-55	1.30696e-54
IGHGP	0.0695758	3.6557	3.58612	1.33233e-56	1.06761e-55
SERPINE1	2.85777	6.46411	3.60634	2.81472e-50	9.19389e-50
IGHV4-59	0.531491	4.14164	3.61015	1.68447e-47	4.63025e-47
KRT16	0.320993	3.95445	3.63346	1.18988e-44	2.88721e-44
AEBP1	3.82982	7.46495	3.63514	6.99854e-51	2.38737e-50
IGKV3-11	1.86478	5.52386	3.65908	5.30013e-39	1.07423e-38
GCNT3	0.681033	4.34135	3.66031	2.69044e-49	8.22817e-49
ASPN	1.3653	5.02731	3.66201	8.49185e-54	3.90918e-53
EPS8L3	0.717054	4.38248	3.66542	3.09897e-47	8.39821e-47
OLFML2B	0.768531	4.43423	3.6657	1.5339e-56	1.20374e-55
IGLV2-11	1.00884	4.70424	3.6954	8.06168e-43	1.82818e-42
MMP7	4.55237	8.256	3.70363	4.24619e-41	9.13478e-41
GJB3	0.207703	3.91754	3.70984	5.4436e-50	1.74105e-49
IGLV1-51	1.2652	4.98042	3.71522	2.68373e-44	6.41185e-44
IL2RG	0.940885	4.67201	3.73112	3.16159e-53	1.35671e-52
IGLC3	2.72134	6.45861	3.73726	4.17293e-36	7.88718e-36
IGLC2	3.50162	7.2391	3.73747	5.17861e-35	9.57653e-35
BST2	3.42331	7.16747	3.74416	5.79298e-55	3.13491e-54
CAMK2N1	2.09728	5.84661	3.74933	1.86626e-57	2.30675e-56
PHLDA2	1.21336	4.9763	3.76294	9.27854e-52	3.42969e-51
SNORD104	0	3.77481	3.77481	1.22843e-64	2.18722e-62
S100A16	3.95683	7.73806	3.78123	1.77316e-52	7.01798e-52
NQO1	2.10206	5.89344	3.79139	1.83428e-52	7.24308e-52
KLK10	0.387694	4.18465	3.79696	5.23284e-45	1.28783e-44
HLA-A	6.0122	9.81114	3.79894	1.26614e-57	2.07539e-56
GABRP	0.275178	4.08138	3.8062	2.64654e-47	7.20296e-47
LUM	4.9057	8.71225	3.80654	1.30247e-48	3.80608e-48
IGLV1-44	0.74156	4.55925	3.81769	2.49699e-45	6.22589e-45
MMP9	0.263887	4.1364	3.87251	2.93728e-57	3.11798e-56
SLC44A4	2.22122	6.09633	3.87511	7.72605e-50	2.44334e-49
KLK6	0.068093	3.9586	3.89051	6.49746e-49	1.93677e-48
CXCL14	2.15367	6.04583	3.89216	1.98523e-46	5.17099e-46
CYP2S1	0.362472	4.26465	3.90218	1.63999e-53	7.32445e-53
AOC1	0.217508	4.13835	3.92084	6.80582e-54	3.16703e-53
CTSK	2.3378	6.31936	3.98156	5.89345e-55	3.18176e-54
ACTB	7.95932	11.9473	3.988	1.37445e-57	2.07539e-56
IGHV3-15	0.588448	4.57767	3.98922	2.62606e-48	7.55633e-48
SDC1	2.76275	6.76342	4.00067	3.1612e-53	1.35671e-52
PIGR	2.31737	6.3224	4.00503	6.07241e-39	1.22857e-38
AC018738.1	0.489322	4.50127	4.01195	4.59151e-58	2.07539e-56
SULF1	1.26689	5.28292	4.01603	4.13609e-53	1.75376e-52
KCNN4	0.654194	4.67106	4.01687	3.10421e-50	1.01158e-49
TFF3	2.33249	6.35455	4.02206	9.55297e-42	2.09521e-41
FTL	8.812	12.8379	4.02593	2.69058e-57	2.91569e-56
HLA-DRB6	0.504666	4.53084	4.02617	6.02391e-56	3.98454e-55
TMPRSS4	0.261773	4.29263	4.03086	2.60713e-49	7.98728e-49
COL5A1	1.9597	5.99311	4.03341	6.1866e-53	2.56658e-52
S100A14	2.80437	6.83856	4.03419	6.40709e-46	1.63217e-45
IGLV3-25	0.606159	4.64574	4.03958	3.59757e-48	1.025e-47
PLAU	1.74627	5.78693	4.04066	2.01029e-54	1.00185e-53
IGFBP5	3.45638	7.5036	4.04722	1.07474e-52	4.36947e-52
HTRA3	1.7378	5.79258	4.05479	1.58546e-53	7.09464e-53
SFRP4	1.34301	5.40055	4.05754	3.02936e-50	9.8775e-50
JCHAIN	1.87494	5.95103	4.07608	1.40428e-41	3.0646e-41
CRABP2	1.1171	5.20177	4.08467	5.6892e-53	2.37468e-52
MARCKSL1	3.25616	7.3436	4.08745	1.36199e-57	2.07539e-56
B3GNT3	1.21882	5.31257	4.09375	3.34607e-54	1.62198e-53
MUCL3	0.159578	4.25451	4.09493	3.53936e-38	7.02774e-38
SPARC	5.68511	9.79937	4.11426	4.19852e-54	2.01293e-53
IGLV2-14	1.63302	5.75548	4.12246	3.15127e-42	7.01505e-42
TIMP1	5.73153	9.86553	4.134	4.66562e-55	2.57324e-54
GJB2	0.590347	4.76901	4.17866	1.29874e-49	4.05458e-49
CXCL5	0.254099	4.47714	4.22304	1.25423e-46	3.29702e-46
MUC13	1.11648	5.37134	4.25486	2.1039e-51	7.49946e-51
COL17A1	0.209561	4.49589	4.28633	3.36999e-49	1.02418e-48
IGHM	1.97626	6.26541	4.28915	2.54003e-42	5.66928e-42
IGHA2	2.61357	6.90324	4.28966	3.54778e-38	7.04364e-38
COMP	1.01501	5.30528	4.29027	1.79297e-46	4.67868e-46
PI3	0.607265	4.9123	4.30504	1.03501e-47	2.87836e-47
ISLR	2.18033	6.50032	4.32	6.20258e-55	3.33119e-54
IGLV2-23	0.73483	5.06133	4.3265	1.45932e-48	4.25353e-48
IGFBP3	2.5274	6.86104	4.33364	4.04514e-55	2.25631e-54
IGLV3-19	0.700722	5.0416	4.34088	2.87385e-47	7.80546e-47
IGHV1-18	0.393164	4.77054	4.37738	1.58969e-49	4.9348e-49
IGHG3	0.830471	5.22929	4.39882	2.07704e-49	6.40398e-49
IGLV3-21	0.360811	4.77356	4.41275	1.55211e-52	6.19104e-52
S100A11	6.41982	10.8505	4.43066	4.79918e-52	1.82243e-51
COL5A2	1.55373	5.98984	4.43611	8.50092e-57	7.23261e-56
IGHG1	2.69249	7.17583	4.48334	1.37275e-40	2.90455e-40
IGHV4-39	0.560687	5.07278	4.5121	2.12258e-50	7.00506e-50
IGLV1-40	1.05074	5.57778	4.52704	2.10311e-47	5.75234e-47
GPX2	2.86227	7.39233	4.53006	2.51061e-50	8.23402e-50
VSIG2	0.764937	5.37477	4.60983	9.25168e-51	3.12407e-50
APOL1	2.02871	6.65969	4.63098	9.11305e-57	7.68865e-56
GPRC5A	1.1687	5.80781	4.63911	7.92577e-48	2.21398e-47
IGHV3-23	0.90582	5.55295	4.64713	3.42342e-49	1.04023e-48
PSCA	0.617982	5.28118	4.6632	1.54464e-38	3.09581e-38
IFI6	3.758	8.42402	4.66601	6.14882e-55	3.30594e-54
CTHRC1	1.14789	5.84398	4.69609	3.84319e-55	2.15174e-54
IGHV5-51	0.529164	5.24166	4.7125	2.42124e-50	7.95079e-50
THBS2	1.53147	6.26647	4.735	5.56341e-54	2.61677e-53
CLDN18	0.358111	5.10693	4.74882	2.84858e-37	5.54174e-37
IGKV1-5	0.932605	5.70094	4.76834	3.61628e-49	1.09708e-48
COL1A2	4.38115	9.1588	4.77764	7.78864e-52	2.89777e-51
TMSB10	7.76081	12.5393	4.77849	1.28548e-57	2.07539e-56
COL10A1	0.243337	5.03416	4.79082	5.87697e-52	2.21244e-51
AGR2	2.58323	7.41786	4.83462	6.90838e-49	2.05425e-48
BGN	4.59001	9.48392	4.8939	4.51025e-56	3.0811e-55
TCN1	1.16285	6.07118	4.90832	2.63157e-45	6.55163e-45
IGKV4-1	1.03348	5.9646	4.93112	5.37698e-50	1.72007e-49
MISP	0.415588	5.38097	4.96538	8.06939e-57	6.91018e-56
TSPAN1	1.83056	6.80428	4.97372	2.30282e-54	1.1401e-53
CST1	0.0634338	5.03889	4.97546	1.29827e-56	1.0413e-55
SLPI	3.49725	8.49121	4.99396	4.30742e-51	1.49791e-50
LCN2	3.96954	8.96588	4.99634	3.42556e-44	8.14773e-44
IGKV3-20	1.68135	6.6832	5.00185	2.49061e-46	6.45971e-46
HLA-DRB5	1.79733	6.80699	5.00966	7.48528e-55	3.95972e-54
POSTN	1.10127	6.11582	5.01455	1.08929e-54	5.63223e-54
IGHG2	1.54763	6.71767	5.17004	1.29283e-48	3.77856e-48
HLA-DRB1	3.70054	8.89151	5.19097	2.66785e-56	1.9442e-55
HLA-DRA	4.60122	9.79645	5.19524	7.89875e-56	5.11772e-55
MMP1	0.52355	5.72776	5.20421	1.08444e-52	4.40581e-52
LAMC2	1.10405	6.41489	5.31085	7.66831e-52	2.85434e-51
LYZ	3.8488	9.1698	5.321	4.81842e-50	1.54747e-49
SFRP2	3.05455	8.42303	5.36848	1.57936e-48	4.59557e-48
TFF2	1.13201	6.50424	5.37223	7.59969e-43	1.72548e-42
MMP11	0.794499	6.1855	5.391	4.9673e-55	2.72483e-54
IGHA1	4.17531	9.61815	5.44283	9.65406e-44	2.26006e-43
LAMB3	1.25615	6.74056	5.48441	4.37135e-50	1.40853e-49
C19orf33	1.65582	7.19169	5.53587	3.21349e-49	9.77343e-49
SFN	0.780561	6.50646	5.7259	2.25191e-49	6.91865e-49
IGHG4	0.587664	6.35775	5.77008	2.78339e-51	9.83742e-51
KRT19	4.1152	9.90871	5.7935	6.06295e-52	2.27804e-51
MSLN	0.363327	6.24913	5.8858	2.0877e-49	6.43517e-49
RPL41P5	0	6.06401	6.06401	1.22831e-64	2.18722e-62
KRT17	0.942447	7.02765	6.0852	2.39552e-48	6.90177e-48
AC243919.1	1.00887	7.19516	6.18629	1.20478e-57	2.07539e-56
S100A6	5.90237	12.1115	6.20913	4.81723e-57	4.57169e-56
COL1A1	3.87641	10.0954	6.21896	4.60906e-54	2.19866e-53
CEACAM5	0.206161	6.43488	6.22872	1.36443e-48	3.98376e-48
COL3A1	3.91618	10.2388	6.32264	2.86544e-54	1.40092e-53
S100P	0.710974	7.08354	6.37257	2.2889e-47	6.2525e-47
CTSE	1.02901	7.80505	6.77604	2.6037e-47	7.08976e-47
CEACAM6	1.47286	8.56252	7.08966	5.66906e-50	1.81147e-49
TFF1	0.991057	8.29517	7.30411	9.19828e-49	2.71391e-48
RPL41P1	0	7.40471	7.40471	1.22801e-64	2.18722e-62
MT-TP	0	10.2791	10.2791	1.22496e-64	2.18722e-62
