# Supplementary material for: Three Immune-Related Prognostic mRNAs as Therapeutic Targets for Pancreatic Cancer
Source: Front Med (Lausanne). 2021 Apr 1;8:649326. doi: 10.3389/fmed.2021.649326 (PMC8047149; doi:10.3389/fmed.2021.649326)
Supplement: Supplementary Table 2 — Two hundred and twenty-nine differentially expressed immune-related genes in pancreatic cancer. [file Table_2.XLSX]

## Sheet: Sheet1
ID	conMean	treatMean	logFC	pValue	fdr
RN7SL1	7.47217	0	-7.47217	1.0299e-66	3.91777e-64
SERPINA3	7.96096	1.20222	-6.75874	1.31458e-57	2.07539e-56
REG1A	13.5993	7.4552	-6.14407	3.00876e-44	7.16934e-44
PDIA2	8.66422	2.60799	-6.05623	3.12398e-50	1.01783e-49
ALB	7.65522	1.92249	-5.73272	9.17782e-55	4.79277e-54
REG3G	8.39694	2.92381	-5.47313	2.16471e-38	4.32335e-38
PSMD6	6.6637	2.7915	-3.8722	1.33759e-57	2.07539e-56
IFI30	4.53276	0.71895	-3.81381	1.20524e-57	2.07539e-56
EGF	4.08668	0.49714	-3.58954	1.55743e-54	7.88665e-54
GPHA2	4.30636	0.778673	-3.52769	1.11257e-45	2.8122e-45
RBP1	7.52611	4.10224	-3.42387	7.71927e-57	6.66016e-56
AZGP1	7.608	4.25179	-3.35621	4.05976e-51	1.41438e-50
ILK	5.73971	2.38858	-3.35114	1.20478e-57	2.07539e-56
NRG4	3.73261	0.467197	-3.26541	8.35542e-57	7.11918e-56
PSMC1	4.89659	1.86437	-3.03222	1.20524e-57	2.07539e-56
FAM3B	6.33917	3.3354	-3.00377	1.31592e-53	5.95964e-53
SYTL1	6.08438	3.09567	-2.98871	3.31991e-57	3.41529e-56
IRF9	4.50239	1.58156	-2.92083	1.20524e-57	2.07539e-56
FGFR1	6.1031	3.3122	-2.79091	3.56015e-57	3.61404e-56
SHC2	6.30486	3.52119	-2.78367	1.52189e-55	9.28751e-55
PIK3R2	3.04611	0.291496	-2.75461	1.20529e-57	2.07539e-56
IL22RA1	6.07859	3.38087	-2.69772	2.76556e-48	7.94339e-48
CCL14	3.14736	0.522793	-2.62457	4.313e-57	4.19575e-56
VIPR2	2.84575	0.311596	-2.53415	8.21163e-57	7.01766e-56
IGLC1	2.52807	0	-2.52807	4.17276e-66	1.13208e-63
NR5A2	4.2524	1.87177	-2.38063	9.35636e-52	3.45546e-51
HAMP	3.08223	0.758106	-2.32412	8.78935e-32	1.51991e-31
SCTR	5.6272	3.37238	-2.25482	1.50448e-42	3.38482e-42
IL32	7.51495	5.28423	-2.23073	5.74688e-54	2.69999e-53
PAK3	3.15566	0.960141	-2.19552	1.88442e-48	5.46111e-48
GDF10	2.47429	0.342064	-2.13223	2.11565e-54	1.05029e-53
C5	3.04251	0.949672	-2.09284	1.72564e-51	6.2107e-51
AKT2	5.15463	3.07683	-2.0778	3.7513e-57	3.75891e-56
CXCL12	5.46063	3.38669	-2.07394	7.15177e-37	1.37917e-36
MIF	6.83281	4.78981	-2.043	9.22911e-54	4.23474e-53
POMC	2.7968	0.772265	-2.02454	2.17655e-48	6.28511e-48
LAT	2.22262	0.201127	-2.02149	1.20526e-57	2.07539e-56
THBS1	3.9011	5.90685	2.00576	4.52444e-31	7.72105e-31
HLA-DPA1	3.43061	5.45389	2.02328	2.46129e-40	5.16556e-40
PPARG	1.07722	3.104	2.02678	4.31924e-47	1.16241e-46
CD4	1.74434	3.77248	2.02814	1.1319e-51	4.14626e-51
TNFRSF11B	0.662751	2.69122	2.02847	8.74835e-46	2.21718e-45
ITGB2	2.1894	4.21992	2.03052	8.35951e-42	1.83628e-41
B2M	8.64326	10.6808	2.03753	3.01067e-49	9.1808e-49
PDGFRB	3.27517	5.3245	2.04933	7.79524e-49	2.30992e-48
MIA	0.65428	2.72514	2.07086	6.41935e-30	1.07064e-29
NRP2	0.876474	2.95887	2.08239	2.33571e-53	1.01925e-52
RHOA	6.216	8.30038	2.08438	1.49714e-57	2.10446e-56
PTGS2	0.279227	2.36696	2.08774	2.69483e-51	9.53425e-51
CD3D	0.641428	2.73339	2.09197	7.72351e-51	2.62446e-50
IGHJ2	0	2.11286	2.11286	1.73276e-53	7.70859e-53
IL13RA1	3.07059	5.20656	2.13597	1.22636e-57	2.07539e-56
AHNAK	3.69194	5.83035	2.13841	1.8651e-52	7.3622e-52
BCL10	1.56624	3.71592	2.14968	2.14647e-57	2.48907e-56
IGHV3-13	0.114224	2.26474	2.15051	3.39365e-47	9.17353e-47
CMTM6	2.89723	5.05235	2.15513	6.32525e-57	5.68493e-56
SPP1	6.06754	8.24347	2.17593	5.4609e-24	8.28343e-24
IGKV3D-20	0.141039	2.33022	2.18918	1.21825e-47	3.37312e-47
TRBV28	0.0645623	2.27428	2.20972	1.01887e-60	9.67473e-59
CALR	6.8787	9.09034	2.21164	1.31173e-57	2.07539e-56
CCL17	0.0942574	2.31001	2.21575	1.71189e-52	6.79034e-52
TRAC	1.06967	3.29523	2.22556	6.22366e-49	1.8571e-48
IGLV3-9	0.129021	2.37359	2.24457	8.21514e-47	2.1827e-46
CYBB	1.23157	3.48756	2.25599	1.25739e-49	3.92821e-49
HMOX1	1.63061	3.89514	2.26453	3.74001e-53	1.59134e-52
STC1	1.29722	3.56377	2.26655	7.60177e-50	2.40833e-49
IGHV3-48	0.198934	2.46674	2.2678	5.78331e-46	1.47623e-45
AGT	1.86954	4.1404	2.27086	1.88362e-42	4.22289e-42
PROCR	2.1826	4.4654	2.2828	7.87866e-55	4.15126e-54
TMSB4X	8.70791	11.0024	2.29453	2.13665e-50	7.05013e-50
PTAFR	0.695973	2.99657	2.30059	3.18013e-54	1.54554e-53
CD79A	0.38218	2.68437	2.30219	2.84577e-46	7.35741e-46
IGHV3-53	0.109578	2.4141	2.30453	5.73382e-49	1.71363e-48
SOCS3	3.24036	5.55311	2.31275	9.66156e-44	2.26123e-43
IGHV1-69	0.116044	2.43009	2.31405	1.6274e-47	4.47553e-47
IGHV3-73	0.220816	2.53888	2.31807	9.34972e-44	2.19032e-43
IGLV7-43	0.338068	2.65945	2.32138	4.61404e-41	9.91242e-41
IGHV3-72	0.281859	2.61063	2.32877	7.00375e-42	1.54203e-41
HBEGF	1.31811	3.65629	2.33818	4.06752e-53	1.72563e-52
IGKV2-24	0.599133	2.96251	2.36338	2.51785e-35	4.6869e-35
TYROBP	3.51287	5.87899	2.36612	4.83957e-46	1.24116e-45
BMP4	1.27364	3.64573	2.37209	5.93894e-51	2.04047e-50
MARCO	0.549208	2.92575	2.37654	2.77694e-36	5.27548e-36
CXCL10	0.359722	2.74007	2.38034	5.60042e-51	1.92989e-50
LTB	0.94546	3.32655	2.38109	1.34141e-46	3.52242e-46
CD14	2.88097	5.27761	2.39664	1.36903e-51	4.97861e-51
HLA-DOA	0.885327	3.28197	2.39665	1.84356e-51	6.61144e-51
OLR1	0.75855	3.15639	2.39785	7.99529e-42	1.75672e-41
IGHV2-26	0.135642	2.53851	2.40287	2.49456e-47	6.80015e-47
ACTG1	8.88204	11.2883	2.40621	1.15312e-56	9.37639e-56
IGLV10-54	0.26046	2.66884	2.40838	7.91699e-38	1.55716e-37
CLEC11A	1.96808	4.38067	2.41259	5.28789e-54	2.5002e-53
OAS1	1.45017	3.86478	2.41461	2.00233e-51	7.14634e-51
TNFRSF1B	1.80192	4.2234	2.42148	4.97237e-56	3.36464e-55
TRBC2	1.28874	3.72452	2.43578	2.36906e-47	6.46422e-47
VDR	0.882843	3.32353	2.44069	4.88344e-55	2.6805e-54
APOBEC3C	1.56818	4.01933	2.45115	4.43383e-52	1.68782e-51
GRN	5.18423	7.65153	2.4673	1.51228e-57	2.10446e-56
MET	1.79808	4.2665	2.46842	4.88789e-49	1.46774e-48
CXCL16	3.06904	5.5421	2.47306	2.81172e-56	2.03216e-55
CXCL9	0.266983	2.75213	2.48515	1.45603e-53	6.5456e-53
CCL24	0.074036	2.5617	2.48767	1.08387e-56	8.89155e-56
GREM1	0.8884	3.39445	2.50605	2.28724e-41	4.95608e-41
TNC	0.864015	3.37444	2.51042	6.77341e-51	2.31404e-50
DKK1	0.24465	2.76036	2.51571	1.03233e-42	2.33363e-42
CCL21	2.25184	4.77202	2.52019	7.13958e-30	1.18995e-29
LTBP2	1.95757	4.50246	2.54489	2.36158e-51	8.38647e-51
OASL	0.271389	2.81689	2.5455	2.92641e-51	1.03194e-50
FCGR3A	1.70294	4.26966	2.56672	8.58224e-48	2.39412e-47
IGLV8-61	0.452155	3.02414	2.57199	3.86571e-34	7.0074e-34
IGLV7-46	0.482241	3.06366	2.58142	2.28259e-41	4.94726e-41
MMP12	0.0173088	2.6066	2.58929	4.57382e-60	4.07166e-58
APLNR	0.78412	3.37666	2.59254	3.67778e-53	1.56642e-52
HLA-DQA1	1.45534	4.06395	2.60861	4.4671e-48	1.26578e-47
HLA-DQB1	2.12284	4.80107	2.67823	6.50619e-44	1.53173e-43
ANGPTL2	1.50439	4.18909	2.6847	5.05313e-55	2.7691e-54
WFDC2	3.42462	6.11906	2.69444	9.17186e-43	2.07673e-42
CMTM3	1.92728	4.62325	2.69598	1.40901e-53	6.35118e-53
EDNRA	0.558891	3.26918	2.71029	3.90996e-55	2.18324e-54
IGLV2-8	0.869991	3.6154	2.74541	1.54832e-37	3.02756e-37
CCL20	0.657505	3.42367	2.76617	4.24511e-44	1.00676e-43
IGLV3-10	0.471585	3.24961	2.77803	7.7188e-39	1.5578e-38
SDC4	4.87421	7.66255	2.78834	7.91246e-51	2.68653e-50
IGHV3-33	0.689224	3.48748	2.79826	3.51489e-38	6.98078e-38
HLA-E	5.90988	8.72959	2.81971	2.36247e-56	1.75451e-55
IGKV1-6	0.351635	3.20673	2.8551	1.67673e-47	4.60973e-47
HLA-DPB1	3.75311	6.61126	2.85814	1.65488e-50	5.49485e-50
IGHV4-31	0.1047	2.97422	2.86952	1.4286e-53	6.43583e-53
IGKV1-27	0.557145	3.4506	2.89346	1.51218e-39	3.108e-39
PLAUR	1.70201	4.62247	2.92046	3.26018e-50	1.05978e-49
LTBP1	1.35984	4.2826	2.92276	3.07407e-54	1.49735e-53
CTSS	2.5552	5.48968	2.93448	3.33862e-51	1.17039e-50
RAC2	1.65077	4.59428	2.94351	1.0226e-53	4.67457e-53
CCL5	1.22119	4.1694	2.94821	5.79404e-55	3.13491e-54
S100A2	0.776693	3.74052	2.96383	4.11865e-44	9.77179e-44
IGKV1-17	0.588302	3.55749	2.96919	2.78441e-42	6.20727e-42
LIF	0.988156	3.97679	2.98864	1.68311e-49	5.21342e-49
AREG	0.887798	3.8815	2.9937	6.78456e-50	2.15542e-49
HLA-C	6.5093	9.51195	3.00265	1.89551e-57	2.32062e-56
IGKV1-16	0.518672	3.53639	3.01772	3.24063e-44	7.71432e-44
IGHJ3	0	3.03578	3.03578	5.03098e-56	3.39745e-55
DMBT1	0.661381	3.69786	3.03648	8.78401e-34	1.57922e-33
SEMA7A	0.559985	3.61183	3.05185	7.82217e-53	3.21695e-52
IGHV3-49	0.292846	3.35178	3.05894	6.15541e-48	1.73125e-47
MUC5AC	0.208308	3.31568	3.10737	1.15782e-39	2.38715e-39
IGHV1-24	0.168117	3.28901	3.1209	2.72024e-51	9.62219e-51
IGHV1-2	0.445439	3.5725	3.12706	1.36423e-41	2.97834e-41
MDK	3.60477	6.751	3.14623	3.42965e-56	2.4183e-55
IGLV4-69	0.374724	3.5241	3.14938	1.49718e-46	3.92182e-46
IL1RN	0.644348	3.82006	3.17571	9.44127e-48	2.62989e-47
IGKV1-9	0.565551	3.75396	3.18841	1.03506e-43	2.41915e-43
IGHV1-46	0.197188	3.4137	3.21651	1.18903e-51	4.349e-51
IGHV3-74	0.478401	3.70097	3.22256	1.44058e-47	3.97264e-47
SEMA3C	0.48337	3.72125	3.23788	8.01455e-55	4.21491e-54
S100A10	5.71802	8.95927	3.24125	3.50904e-52	1.34748e-51
CCL19	1.03025	4.27505	3.2448	4.90876e-37	9.49961e-37
HLA-H	1.99604	5.25095	3.25491	7.52753e-57	6.51471e-56
IGHV3-30	0.894526	4.15041	3.25588	2.27374e-39	4.65145e-39
CARD11	0.681947	3.93858	3.25663	5.32013e-53	2.22879e-52
IGLV6-57	0.309504	3.57377	3.26427	3.70781e-50	1.20094e-49
FAM3D	0.465179	3.73025	3.26507	8.24061e-47	2.18913e-46
HLA-DQA2	0.353029	3.64867	3.29564	1.15219e-52	4.66776e-52
IGHV3-11	0.386674	3.72839	3.34172	2.18801e-46	5.69129e-46
HLA-B	6.71827	10.1105	3.39223	4.74625e-56	3.22556e-55
F2R	1.30362	4.69625	3.39263	1.61581e-56	1.25705e-55
IGKC	4.86043	8.27654	3.4161	1.04351e-29	1.73447e-29
INHBA	0.23242	3.65863	3.42621	3.46006e-56	2.43271e-55
IGHV4-34	0.290838	3.73458	3.44374	1.11266e-50	3.73847e-50
TNFRSF21	2.5056	5.95126	3.44566	9.08866e-56	5.7992e-55
CXCR4	1.95298	5.39956	3.44658	8.01441e-55	4.21491e-54
IGHV3-21	0.452043	3.94293	3.49088	1.44164e-46	3.78037e-46
ISG15	2.63002	6.13924	3.50922	8.07115e-54	3.7287e-53
IGKV3-15	0.891456	4.42806	3.5366	3.14322e-44	7.48766e-44
IGLV1-47	0.662856	4.21956	3.55671	1.33161e-45	3.35345e-45
CD74	6.65154	10.2132	3.56163	2.40829e-53	1.04899e-52
DUOX2	0.472062	4.03584	3.56378	1.05841e-43	2.47203e-43
IGLV3-1	0.588858	4.17144	3.58258	9.45574e-45	2.30356e-44
CCL18	0.164297	3.74973	3.58544	2.21865e-55	1.30696e-54
IGHV4-59	0.531491	4.14164	3.61015	1.68447e-47	4.63025e-47
IGKV3-11	1.86478	5.52386	3.65908	5.30013e-39	1.07423e-38
IGLV2-11	1.00884	4.70424	3.6954	8.06168e-43	1.82818e-42
IGLV1-51	1.2652	4.98042	3.71522	2.68373e-44	6.41185e-44
IL2RG	0.940885	4.67201	3.73112	3.16159e-53	1.35671e-52
IGLC3	2.72134	6.45861	3.73726	4.17293e-36	7.88718e-36
IGLC2	3.50162	7.2391	3.73747	5.17861e-35	9.57653e-35
BST2	3.42331	7.16747	3.74416	5.79298e-55	3.13491e-54
S100A16	3.95683	7.73806	3.78123	1.77316e-52	7.01798e-52
HLA-A	6.0122	9.81114	3.79894	1.26614e-57	2.07539e-56
IGLV1-44	0.74156	4.55925	3.81769	2.49699e-45	6.22589e-45
MMP9	0.263887	4.1364	3.87251	2.93728e-57	3.11798e-56
CXCL14	2.15367	6.04583	3.89216	1.98523e-46	5.17099e-46
IGHV3-15	0.588448	4.57767	3.98922	2.62606e-48	7.55633e-48
SDC1	2.76275	6.76342	4.00067	3.1612e-53	1.35671e-52
S100A14	2.80437	6.83856	4.03419	6.40709e-46	1.63217e-45
IGLV3-25	0.606159	4.64574	4.03958	3.59757e-48	1.025e-47
PLAU	1.74627	5.78693	4.04066	2.01029e-54	1.00185e-53
CRABP2	1.1171	5.20177	4.08467	5.6892e-53	2.37468e-52
IGLV2-14	1.63302	5.75548	4.12246	3.15127e-42	7.01505e-42
CXCL5	0.254099	4.47714	4.22304	1.25423e-46	3.29702e-46
IGHM	1.97626	6.26541	4.28915	2.54003e-42	5.66928e-42
IGHA2	2.61357	6.90324	4.28966	3.54778e-38	7.04364e-38
PI3	0.607265	4.9123	4.30504	1.03501e-47	2.87836e-47
IGLV2-23	0.73483	5.06133	4.3265	1.45932e-48	4.25353e-48
IGLV3-19	0.700722	5.0416	4.34088	2.87385e-47	7.80546e-47
IGHV1-18	0.393164	4.77054	4.37738	1.58969e-49	4.9348e-49
IGHG3	0.830471	5.22929	4.39882	2.07704e-49	6.40398e-49
IGLV3-21	0.360811	4.77356	4.41275	1.55211e-52	6.19104e-52
S100A11	6.41982	10.8505	4.43066	4.79918e-52	1.82243e-51
IGHG1	2.69249	7.17583	4.48334	1.37275e-40	2.90455e-40
IGHV4-39	0.560687	5.07278	4.5121	2.12258e-50	7.00506e-50
IGLV1-40	1.05074	5.57778	4.52704	2.10311e-47	5.75234e-47
IGHV3-23	0.90582	5.55295	4.64713	3.42342e-49	1.04023e-48
IGHV5-51	0.529164	5.24166	4.7125	2.42124e-50	7.95079e-50
IGKV1-5	0.932605	5.70094	4.76834	3.61628e-49	1.09708e-48
TMSB10	7.76081	12.5393	4.77849	1.28548e-57	2.07539e-56
IGKV4-1	1.03348	5.9646	4.93112	5.37698e-50	1.72007e-49
SLPI	3.49725	8.49121	4.99396	4.30742e-51	1.49791e-50
LCN2	3.96954	8.96588	4.99634	3.42556e-44	8.14773e-44
IGKV3-20	1.68135	6.6832	5.00185	2.49061e-46	6.45971e-46
HLA-DRB5	1.79733	6.80699	5.00966	7.48528e-55	3.95972e-54
IGHG2	1.54763	6.71767	5.17004	1.29283e-48	3.77856e-48
HLA-DRB1	3.70054	8.89151	5.19097	2.66785e-56	1.9442e-55
HLA-DRA	4.60122	9.79645	5.19524	7.89875e-56	5.11772e-55
LYZ	3.8488	9.1698	5.321	4.81842e-50	1.54747e-49
IGHA1	4.17531	9.61815	5.44283	9.65406e-44	2.26006e-43
IGHG4	0.587664	6.35775	5.77008	2.78339e-51	9.83742e-51
S100A6	5.90237	12.1115	6.20913	4.81723e-57	4.57169e-56
S100P	0.710974	7.08354	6.37257	2.2889e-47	6.2525e-47
CTSE	1.02901	7.80505	6.77604	2.6037e-47	7.08976e-47
